# Supplementary material for: RpS3 Is Required for Spermatogenesis of Drosophila melanogaster
Source: Cells. 2023 Feb 10;12(4):573. doi: 10.3390/cells12040573 (PMC9954509; doi:10.3390/cells12040573)
Supplement: Supplementary file 1 [file cells-12-00573-s001.zip]

Archive with 2 entries (2 files):
- cells-2039737-supplementary data.pdf
- cells-2039737-Supplementary Tables S3.xlsx
