# Supplementary material for: RpS3 Is Required for Spermatogenesis of Drosophila melanogaster
Source: Cells. 2023 Feb 10;12(4):573. doi: 10.3390/cells12040573 (PMC9954509; doi:10.3390/cells12040573)
Supplement: Supplementary file 1 [file cells-12-00573-s001.zip › cells-2039737-Supplementary Tables S3.xlsx]

## Sheet: DESeq2_diffgene
Row.names	baseMean	log2FoldChange	lfcSE	stat	pvalue	padj	w118_1_count	w118_2_count	w118_3_count	CG6779_1_count	CG6779_2_count	CG6779_3_count	change
26-29-p	10495.2	-1.0063	0.0295123	-34.0976	8.01e-255	2.41e-252	13789.4	13871.3	14380.2	7124.5	6894.34	6911.61	down
5-HT1A	204.607	1.14167	0.159677	7.14986	8.69e-13	4.04e-12	128.015	130.7	123.958	300.493	287.186	257.291	up
5-HT1B	23.7139	-2.06992	0.510587	-4.054	5.03e-05	0.000128581	23.7447	41.9765	49.1558	10.3977	9.38516	7.62345	down
7B2	28.1792	-1.33456	0.495448	-2.69364	0.00706765	0.013563	55.7483	32.4364	33.1267	6.23861	26.2785	15.2469	down
Acbp2	819.319	-1.79992	0.0961787	-18.7143	3.78e-78	1.54e-76	1320.41	1275.51	1223.55	341.044	328.481	426.913	down
Acp1	8.47922	-2.07669	0.840066	-2.47206	0.0134338	0.0245353	9.29139	10.4941	21.3721	3.11931	4.69258	1.90586	down
Acp24A4	14.2151	-3.31681	0.770351	-4.30558	1.67e-05	4.46e-05	42.3274	18.1262	17.0977	2.07954	3.75407	1.90586	down
Acp26Aa	1755.92	-1.49382	0.0567213	-26.3361	7.41e-153	1.02e-150	2629.46	2554.84	2590.29	933.713	901.914	925.296	down
Acp26Ab	228.262	-1.9851	0.157738	-12.5848	2.56e-36	3.43e-35	374.753	371.11	347.296	97.7383	92.9131	85.7638	down
Acp29AB	166.091	-1.89573	0.21683	-8.74292	2.27e-18	1.44e-17	251.9	284.295	248.985	82.1418	86.3435	42.8819	down
Acp53C14a	1103.32	-2.12826	0.0742533	-28.6622	1.13e-180	2.03e-178	1816.98	1821.21	1749.3	411.749	422.332	398.325	down
Acp53C14b	2275.15	-1.94386	0.0563439	-34.4999	8.04e-261	2.81e-258	3599.9	3601.39	3634.32	920.196	1012.66	882.414	down
Acp53C14c	149.211	-2.05406	0.219282	-9.36721	7.45e-21	5.33e-20	192.022	235.641	293.866	58.2271	48.8028	66.7052	down
Acp53Ea	1335.82	-2.00538	0.0687467	-29.1705	4.59e-187	8.86e-185	2101.92	2178.96	2135.07	556.276	544.339	498.383	down
Acp76A	980.293	-1.72858	0.0771732	-22.3987	4.05e-111	3.16e-109	1485.59	1527.37	1505.66	439.822	439.226	484.089	down
Acp98AB	38.1993	-1.66652	0.424113	-3.92942	8.52e-05	0.000212673	80.5253	38.1604	55.5674	20.7954	10.3237	23.8233	down
Act79B	122.318	-1.01981	0.211236	-4.82781	1.38e-06	4.1e-06	186.86	161.228	143.193	88.3804	70.3887	83.8579	down
Act88F	41.7442	2.75475	0.456161	6.03898	1.55e-09	5.85e-09	4.1295	15.2642	12.8232	56.1475	55.3725	106.728	up
ACXB	1644.29	-1.07174	0.0614751	-17.4337	4.58e-68	1.53e-66	2361.04	2199	2125.45	1047.05	1081.17	1052.04	down
Adat1	128.296	1.05527	0.200337	5.26745	1.38e-07	4.49e-07	72.2663	84.907	92.9685	171.562	169.871	178.198	up
Adgf-A	3738.91	1.61213	0.045421	35.493	6.3e-276	2.47e-273	1839.69	1753.47	1938.45	5789.43	5566.34	5546.06	up
Adgf-D	76.6478	-1.29529	0.264955	-4.88871	1.02e-06	3.06e-06	94.9786	124.975	106.86	38.4715	45.0488	49.5524	down
Ag5r	13.6215	-1.678	0.632841	-2.65153	0.00801281	0.0152412	16.518	28.6203	17.0977	6.23861	5.6311	7.62345	down
agt	63.9006	1.16212	0.284066	4.09102	4.29e-05	0.000110441	33.036	46.7465	38.4697	87.3406	87.282	90.5284	up
AhcyL2	25.2829	-1.15628	0.52135	-2.21785	0.0265649	0.0458578	33.036	35.2984	36.3325	19.7556	23.4629	3.81172	down
AkhR	247.001	-2.59087	0.168511	-15.3751	2.4e-53	5.5e-52	450.116	391.145	429.579	77.9827	76.9583	56.2229	down
Alp13	4.95372	-5.78449	1.5239	-3.79585	0.000147136	0.000356943	16.518	5.72407	7.48022	0	0	0	down
Alp2	48.0821	-1.09112	0.326342	-3.34348	0.000827345	0.00182818	65.0397	64.8728	66.2534	37.4317	24.4014	30.4938	down
Alp4	1134.49	-1.23982	0.082206	-15.0819	2.13e-51	4.61e-50	1583.67	1566.49	1633.89	579.151	740.489	703.263	down
Alp7	4.04818	-5.49578	1.56286	-3.51648	0.000437301	0.00100118	9.29139	8.5861	6.41162	0	0	0	down
alpha-Est8	557.51	-2.53939	0.120954	-20.9947	7.34e-98	4.54e-96	1071.61	867.196	915.793	155.965	184.888	149.61	down
alpha-Man-Ic	23.6561	-3.62303	0.611929	-5.92066	3.21e-09	1.18e-08	36.1332	42.9305	52.3616	1.03977	3.75407	5.71759	down
alpha-Man-IIb	308.812	-1.01604	0.169081	-6.00917	1.86e-09	6.98e-09	454.246	372.064	413.55	201.715	148.286	263.009	down
alphaTry	243.012	-1.93396	0.162526	-11.8994	1.19e-32	1.4e-31	348.943	388.283	418.893	85.2611	99.4827	117.211	down
Amt	22.6099	-3.07233	0.608485	-5.04914	4.44e-07	1.39e-06	35.1008	55.3326	30.9895	1.03977	9.38516	3.81172	down
amx	60.0627	-1.14515	0.293346	-3.90374	9.47e-05	0.000235598	89.8167	68.6888	89.7627	37.4317	39.4177	35.2584	down
Amyrel	9.35663	6.64568	1.3581	4.89335	9.91e-07	2.99e-06	0	0	0	14.5568	22.5244	19.0586	up
ana	2881.47	-2.62216	0.0531992	-49.2894	0	0	5161.88	4797.72	4913.44	815.179	829.648	770.921	down
Ance	3833.38	-1.21279	0.0427302	-28.3825	3.33e-177	5.74e-175	5449.91	5146.89	5471.25	2360.28	2310.63	2261.31	down
Ance-2	13.6284	-2.355	0.771051	-3.05427	0.00225611	0.00467254	37.1655	14.3102	17.0977	0	9.38516	3.81172	down
Ance-4	18.0532	-1.85705	0.582513	-3.188	0.00143261	0.00306565	22.7123	34.3444	27.7837	9.35792	11.2622	2.85879	down
antr	148.507	-1.28346	0.210092	-6.10904	1e-09	3.82e-09	226.09	219.423	185.937	92.5394	105.114	61.9405	down
AOX4	28.2975	-1.0628	0.425864	-2.49564	0.0125729	0.0231033	42.3274	38.1604	34.1953	23.9147	16.8933	14.294	down
Aplip1	11.3183	3.98499	0.942815	4.22669	2.37e-05	6.25e-05	2.06475	1.90802	0	16.6363	22.5244	24.7762	up
Appl	273.479	1.0248	0.141522	7.2413	4.44e-13	2.11e-12	190.99	165.998	183.8	397.192	334.112	368.784	up
aqrs	602.548	-1.90953	0.10789	-17.6989	4.28e-70	1.47e-68	954.948	874.828	1024.79	286.976	239.322	234.421	down
Arc1	10235.7	-1.3946	0.029381	-47.4659	0	0	14888.9	14483.8	15120.7	5620.99	5716.5	5583.22	down
Arc2	66.3261	-1.31971	0.30792	-4.28588	1.82e-05	4.86e-05	98.0757	89.677	96.1743	45.7498	21.5859	46.6936	down
Arr1	669.46	-1.90455	0.0964026	-19.7563	7.09e-87	3.51e-85	1072.64	1006.48	1091.04	280.738	259.969	305.891	down
aru	2897.95	-1.36385	0.0501247	-27.2092	5.05e-163	7.52e-161	4190.42	4068.86	4264.8	1546.14	1591.72	1725.76	down
asRNA:CR42738	4.86158	2.63355	1.16654	2.25757	0.0239723	0.0417667	0	1.90802	2.13721	6.23861	11.2622	7.62345	up
asRNA:CR43481	363.054	2.28188	0.136027	16.7751	3.71e-63	1.08e-61	132.144	124.021	115.409	537.561	627.867	641.323	up
asRNA:CR43636	5.71211	2.19539	1.0088	2.17624	0.0295372	0.0504637	3.09713	0.954011	2.13721	7.27838	10.3237	10.4822	up
asRNA:CR43723	25.6203	1.34998	0.527465	2.55937	0.0104862	0.0195409	5.16188	20.9882	17.0977	27.034	27.217	56.2229	up
asRNA:CR43864	52.4296	1.3268	0.315116	4.21051	2.55e-05	6.69e-05	35.1008	25.7583	28.8523	81.102	70.3887	73.3757	up
asRNA:CR43898	30.6386	-1.99413	0.437085	-4.56235	5.06e-06	1.43e-05	49.5541	41.9765	55.5674	9.35792	16.8933	10.4822	down
asRNA:CR43948	122.272	-2.80368	0.243821	-11.499	1.34e-30	1.46e-29	203.378	241.365	196.623	36.3919	22.5244	33.3526	down
asRNA:CR44020	15.6869	-1.42785	0.576553	-2.47652	0.013267	0.0242788	26.8418	17.1722	24.5779	10.3977	7.50813	7.62345	down
asRNA:CR44069	9.92735	3.75065	0.981828	3.82007	0.000133414	0.000325669	2.06475	0	2.13721	25.9942	11.2622	18.1057	up
asRNA:CR44130	17.5497	-1.82003	0.612056	-2.97362	0.00294306	0.00600398	18.5828	31.4824	32.0581	6.23861	14.0777	2.85879	down
asRNA:CR44201	31.8044	-1.2361	0.437341	-2.8264	0.00470741	0.00926587	36.1332	56.2867	41.6755	11.4375	29.094	16.1998	down
asRNA:CR44372	6.86577	-2.09243	0.900717	-2.32307	0.0201752	0.035563	12.3885	12.4021	8.54883	3.11931	1.87703	2.85879	down
asRNA:CR44703	7.35999	2.16145	0.881321	2.45251	0.0141864	0.0257934	2.06475	3.81604	2.13721	12.4772	10.3237	13.341	up
asRNA:CR44894	37.3936	2.14458	0.415945	5.15593	2.52e-07	8.03e-07	18.5828	16.2182	6.41162	58.2271	56.311	68.611	up
asRNA:CR45205	32.0984	-1.40947	0.408875	-3.44719	0.000566457	0.00127967	55.7483	37.2064	47.0186	16.6363	15.0163	20.9645	down
asRNA:CR45260	6.43773	4.2002	1.35182	3.10708	0.00188948	0.00397537	0	1.90802	0	7.27838	6.56961	22.8703	up
asRNA:CR45281	77.9028	-1.75106	0.29084	-6.02071	1.74e-09	6.52e-09	144.533	105.895	110.066	30.1533	27.217	49.5524	down
asRNA:CR45366	6.81255	-2.05597	1.01028	-2.03505	0.0418459	0.0690935	4.1295	9.54011	19.2349	4.15908	0	3.81172	down
asRNA:CR45629	4.6328	3.04428	1.31009	2.32372	0.0201405	0.0355211	0	1.90802	1.0686	2.07954	8.44665	14.294	up
asRNA:CR45738	5.74562	2.51522	1.18807	2.11707	0.0342536	0.0576313	5.16188	0	0	9.35792	3.75407	16.1998	up
asRNA:CR45829	1.54056	-4.09881	2.04599	-2.00334	0.0451409	0.0739353	4.1295	1.90802	3.20581	0	0	0	down
asRNA:CR45890	39.2929	-2.0128	0.400013	-5.03185	4.86e-07	1.51e-06	53.6836	84.907	50.2244	16.6363	12.2007	18.1057	down
asRNA:CR45955	21.5206	-1.04494	0.490099	-2.13211	0.0329982	0.0556565	33.036	32.4364	21.3721	17.6761	11.2622	13.341	down
asRNA:CR46069	4.44406	-3.62499	1.4306	-2.5339	0.0112801	0.0208848	4.1295	7.63209	12.8232	2.07954	0	0	down
asRNA:CR46093	5.12238	2.72161	1.21597	2.23822	0.025207	0.0437003	3.09713	0.954011	0	3.11931	16.8933	6.67052	up
AstA-R2	89.4157	-1.8302	0.249454	-7.33683	2.19e-13	1.05e-12	129.047	149.78	139.987	35.3521	37.5407	44.7878	down
AstCC	103.143	10.1074	1.19587	8.45189	2.87e-17	1.71e-16	0	0	0	181.96	218.674	218.221	up
AstC-R2	397.783	-1.25145	0.115257	-10.8579	1.83e-27	1.77e-26	532.706	595.303	552.468	238.107	233.691	234.421	down
asun	520.473	1.09134	0.10778	10.1257	4.25e-24	3.59e-23	340.684	337.72	318.444	788.145	686.994	650.852	up
ATbp	520.58	1.06566	0.113456	9.39268	5.85e-21	4.2e-20	363.396	287.157	360.119	714.321	647.576	750.91	up
Atg10	18.1549	1.37239	0.559709	2.45198	0.0142074	0.0258244	12.3885	11.4481	6.41162	32.2328	15.9548	30.4938	up
AttB	37.5639	-3.83423	0.511228	-7.50004	6.38e-14	3.19e-13	66.0721	62.0107	82.2825	9.35792	3.75407	1.90586	down
Atx-1	190.933	-1.02496	0.174899	-5.86031	4.62e-09	1.68e-08	238.479	275.709	254.328	100.858	132.331	143.893	down
Awh	64.9625	-1.43363	0.343624	-4.17207	3.02e-05	7.88e-05	57.8131	143.102	83.3511	36.3919	29.094	40.0231	down
bark	420.15	-1.08531	0.114706	-9.46167	3.03e-21	2.21e-20	597.746	528.522	587.732	255.783	289.063	262.056	down
BBS4	23.2318	1.95615	0.54578	3.58413	0.000338198	0.000785406	18.5828	5.72407	4.27441	43.6703	33.7866	33.3526	up
BBS8	174.912	4.13006	0.260211	15.872	9.91e-57	2.47e-55	16.518	24.8043	14.9604	335.845	383.853	273.491	up
beat-IIb	65.7472	-1.31707	0.288709	-4.56194	5.07e-06	1.43e-05	81.5577	96.3551	103.655	34.3124	31.9096	46.6936	down
beat-IIIb	41.6919	-1.33531	0.387378	-3.44704	0.000566756	0.00128012	69.1692	46.7465	63.0476	33.2726	13.1392	24.7762	down
beat-Vb	130.875	1.79084	0.230249	7.77783	7.38e-15	3.88e-14	65.0397	40.0685	71.5964	179.88	196.15	232.515	up
BG642163	1485.95	-1.97561	0.0640996	-30.8209	1.38e-208	3.43e-206	2420.92	2355.45	2332.76	580.191	622.236	604.158	down
BG642167	207.951	-2.05933	0.169584	-12.1434	6.22e-34	7.68e-33	343.781	313.87	348.365	90.4599	80.7124	70.5169	down
BG642312	1932.66	-1.96277	0.0594795	-32.9992	8.34e-239	2.45e-236	3113.65	3008.95	3104.29	845.332	746.12	777.592	down
bgm	629.529	1.2168	0.0990748	12.2816	1.14e-34	1.44e-33	376.817	350.122	410.344	824.537	867.189	948.166	up
Bili	558.604	1.54094	0.0986603	15.6186	5.44e-55	1.3e-53	293.195	289.065	274.631	855.73	809.001	830.003	up
Blimp-1	220.168	-1.24027	0.168484	-7.36137	1.82e-13	8.83e-13	359.267	309.1	259.671	133.09	141.716	118.163	down
BomBc2	208.759	-1.16209	0.156418	-7.42941	1.09e-13	5.38e-13	293.195	295.743	276.768	124.772	122.946	139.128	down
BomS1	22.183	-2.60967	0.547248	-4.76872	1.85e-06	5.45e-06	39.2303	34.3444	40.6069	10.3977	3.75407	4.76465	down
BomS2	117.319	-1.9221	0.233943	-8.21611	2.1e-16	1.21e-15	183.763	202.25	170.977	47.8294	62.8806	36.2114	down
BomS3	200.329	-1.72887	0.165379	-10.454	1.41e-25	1.26e-24	307.648	308.146	307.758	89.4201	103.237	85.7638	down
BomS5	3.71958	-3.34515	1.46921	-2.27683	0.0227965	0.0398469	6.19426	7.63209	6.41162	2.07954	0	0	down
BomS6	29.5466	-1.4789	0.471179	-3.13872	0.00169685	0.00359483	28.9065	43.8845	57.7046	16.6363	22.5244	7.62345	down
BomT3	136	-1.47436	0.223313	-6.6022	4.05e-11	1.7e-10	233.317	189.848	177.388	49.9089	79.7739	85.7638	down
boss	406.457	-1.02419	0.114368	-8.95524	3.39e-19	2.23e-18	521.35	556.188	557.811	245.386	274.985	283.021	down
brp	1095.8	-1.05056	0.0769901	-13.6455	2.15e-42	3.53e-41	1373.06	1482.53	1579.4	673.77	717.026	749.004	down
btd	74.8398	1.06687	0.270004	3.95129	7.77e-05	0.000194927	43.3598	40.0685	61.979	95.6588	108.868	99.1048	up
BthD	275.623	1.69217	0.162485	10.4143	2.13e-25	1.89e-24	122.853	160.274	106.86	403.43	383.853	476.465	up
Burs	3.75015	-3.41723	1.48717	-2.2978	0.021573	0.0378567	8.25901	3.81604	8.54883	0	1.87703	0	down
C1GalTA	281.804	-1.96898	0.145564	-13.5266	1.09e-41	1.75e-40	455.278	417.857	473.391	126.852	112.622	104.822	down
Ca-alpha1D	2067.03	1.61647	0.0660553	24.4714	2.98e-132	3.26e-130	1133.55	979.769	937.165	2966.46	3249.14	3136.1	up
Cad74A	129.473	-1.08442	0.203493	-5.32906	9.87e-08	3.24e-07	173.439	152.642	201.966	84.2213	80.7124	83.8579	down
Cad89D	130.014	-2.08424	0.215128	-9.68839	3.38e-22	2.61e-21	209.572	215.607	206.24	42.6305	45.0488	60.9876	down
Cad96Ca	14.7251	-1.45971	0.605094	-2.41236	0.0158496	0.0284932	26.8418	22.8963	14.9604	10.3977	5.6311	7.62345	down
Cad99C	370.038	3.13716	0.141911	22.1064	2.74e-108	2.05e-106	72.2663	75.3669	79.0767	648.816	674.793	669.91	up
CAH14	2183.04	1.0128	0.0595597	17.0048	7.57e-65	2.33e-63	1391.64	1579.84	1366.74	2891.6	3021.08	2847.36	up
CAH16	28.6036	-1.49752	0.427871	-3.49993	0.000465378	0.00106208	45.4246	34.3444	47.0186	14.5568	14.0777	16.1998	down
CAH5	510.126	-3.58745	0.129105	-27.787	6.23e-170	1.02e-167	930.171	927.299	968.155	80.0622	78.8354	76.2345	down
CAH7	95.608	-1.96047	0.25948	-7.55536	4.18e-14	2.11e-13	139.371	150.734	166.702	25.9942	41.2947	49.5524	down
CAH9	176.8	-2.73219	0.194986	-14.0122	1.31e-44	2.33e-43	304.551	315.778	301.346	54.068	45.9873	39.0702	down
cal1	3767.95	1.02995	0.0404851	25.4402	9.07e-143	1.15e-140	2490.09	2438.45	2504.81	4976.33	5167.47	5030.52	up
cas	16.4807	4.56672	0.896858	5.09191	3.54e-07	1.12e-06	0	3.81604	0	27.034	37.5407	30.4938	up
caup	98.5675	-1.27962	0.237641	-5.38469	7.26e-08	2.41e-07	140.403	143.102	135.713	42.6305	64.7576	64.7993	down
Cbp53E	219.032	-1.17812	0.170871	-6.89482	5.39e-12	2.39e-11	302.486	358.708	250.053	127.892	146.409	128.646	down
CCHa1	269.733	2.82411	0.172247	16.3958	2.05e-60	5.62e-59	59.8778	84.907	54.4988	517.805	444.857	456.454	up
CCKLR-17D1	27.4861	1.33913	0.477253	2.80591	0.00501752	0.00984633	25.8094	12.4021	8.54883	30.1533	40.3562	47.6465	up
Ccp84Ac	12.5979	-5.22586	1.17378	-4.45217	8.5e-06	2.35e-05	23.7447	30.5284	19.2349	2.07954	0	0	down
Ccp84Ad	11.7101	-3.2032	0.846464	-3.78421	0.000154196	0.000373091	26.8418	25.7583	10.686	4.15908	2.81555	0	down
Ccp84Af	18.1234	-1.46489	0.597607	-2.45126	0.0142356	0.0258685	23.7447	30.5284	25.6465	6.23861	18.7703	3.81172	down
Cda4	89.0498	-1.82986	0.271369	-6.74306	1.55e-11	6.68e-11	122.853	131.654	162.428	44.7101	46.9258	25.7291	down
Cda9	17.7845	-3.15585	0.680938	-4.63456	3.58e-06	1.02e-05	26.8418	39.1145	29.9209	4.15908	0	6.67052	down
Cdk5alpha	174.914	1.01397	0.176271	5.75232	8.8e-09	3.13e-08	115.626	116.389	115.409	250.584	199.904	251.574	up
Cen	677.187	1.13599	0.0891486	12.7427	3.42e-37	4.73e-36	428.436	430.259	411.412	978.423	916.93	897.661	up
CG10000	33.8947	-1.69849	0.458023	-3.70831	0.000208649	0.000497039	46.4569	62.9647	45.9499	16.6363	5.6311	25.7291	down
CG10026	624.855	-1.08939	0.0928805	-11.7289	9.06e-32	1.03e-30	820.739	830.944	898.695	414.868	396.992	386.89	down
CG10029	133.762	-1.70052	0.202526	-8.39656	4.6e-17	2.72e-16	208.54	201.296	204.103	56.1475	60.065	72.4228	down
CG10035	1.68046	-4.22818	1.98767	-2.12721	0.033403	0.0563026	4.1295	3.81604	2.13721	0	0	0	down
CG10041	67.4904	-1.79718	0.330631	-5.43562	5.46e-08	1.83e-07	87.752	85.861	141.056	23.9147	22.5244	43.8348	down
CG10086	686.22	-1.0398	0.0897673	-11.5833	5.01e-31	5.56e-30	911.588	912.035	945.714	482.453	416.701	448.83	down
CG10132	129.862	1.1621	0.206285	5.63349	1.77e-08	6.13e-08	90.8491	68.6888	81.2139	201.715	165.179	171.528	up
CG10147	49.6399	1.17758	0.323263	3.6428	0.000269692	0.00063336	32.0037	31.4824	27.7837	65.5055	60.065	80.9991	up
CG10175	585.556	-1.87861	0.118259	-15.8855	7.99e-57	2e-55	1014.83	941.609	804.658	289.056	244.014	219.174	down
CG10185	435.278	-2.16486	0.1226	-17.6579	8.85e-70	3.04e-68	658.656	698.336	779.012	146.607	167.056	161.998	down
CG10209	697.35	1.08664	0.103131	10.5365	5.87e-26	5.34e-25	402.627	427.397	509.724	1037.69	936.639	870.026	up
CG10226	428.567	-1.17786	0.110561	-10.6535	1.68e-26	1.57e-25	613.231	566.683	603.761	251.624	274.047	262.056	down
CG10232	186.055	-1.76674	0.182649	-9.67286	3.93e-22	3.02e-21	252.932	290.973	318.444	99.8178	76.0198	78.1403	down
CG10339	48.1068	3.72716	0.442281	8.42712	3.54e-17	2.11e-16	2.06475	9.54011	8.54883	92.5394	84.4665	91.4814	up
CG10345	941.429	1.53806	0.0852168	18.0488	8.06e-73	2.94e-71	474.893	467.465	505.449	1277.88	1410.59	1512.3	up
CG10362	16.6282	-1.96036	0.622288	-3.15025	0.00163133	0.00346283	23.7447	25.7583	29.9209	6.23861	12.2007	1.90586	down
CG10384	114.868	-1.49202	0.258655	-5.76838	8e-09	2.85e-08	158.986	220.377	129.301	41.5908	73.2043	65.7522	down
CG10405	15.4804	1.32247	0.590165	2.24085	0.0250356	0.0434381	8.25901	7.63209	10.686	20.7954	15.0163	30.4938	up
CG10428	1040.35	1.04715	0.0748274	13.9942	1.69e-44	2.99e-43	668.98	664.946	702.072	1420.32	1466.9	1318.86	up
CG10477	100.632	-1.31772	0.258951	-5.0887	3.61e-07	1.13e-06	155.889	134.516	141.056	34.3124	72.2658	65.7522	down
CG10508	1722.26	-3.21326	0.0677403	-47.4349	0	0	3146.68	3089.09	3091.47	345.203	323.788	337.338	down
CG10512	1420.25	-1.01252	0.0627536	-16.1349	1.45e-58	3.82e-57	1835.56	1887.03	1974.78	956.588	943.209	924.343	down
CG10514	367.571	1.24655	0.129674	9.61297	7.05e-22	5.37e-21	225.058	207.974	221.201	484.532	474.889	591.77	up
CG10527	301.014	-1.12233	0.134721	-8.33082	8.03e-17	4.7e-16	395.4	416.903	425.304	186.119	170.81	211.551	down
CG10562	86.5701	-1.05897	0.295802	-3.57999	0.000343606	0.000796821	154.856	129.746	66.2534	54.068	52.5569	61.9405	down
CG10587	29.8078	-1.75893	0.504033	-3.48972	0.000483529	0.00110078	43.3598	38.1604	56.636	12.4772	24.4014	3.81172	down
CG10631	2499.05	1.01937	0.0643993	15.8289	1.97e-56	4.87e-55	1773.62	1532.14	1649.92	3049.64	3587.95	3401.01	up
CG10650	976.01	-1.63203	0.0902996	-18.0735	5.16e-73	1.9e-71	1622.9	1388.09	1418.04	419.027	508.676	499.336	down
CG10680	84.0582	-1.05862	0.264665	-3.99985	6.34e-05	0.000160411	120.788	124.021	96.1743	40.551	69.4502	53.3641	down
CG10710	44.9346	1.01567	0.389629	2.60676	0.00914038	0.0172064	43.3598	26.7123	19.2349	37.4317	66.6347	76.2345	up
CG10725	7.57589	-2.75359	0.955969	-2.88041	0.00397154	0.00792593	14.4533	13.3562	11.7546	2.07954	0	3.81172	down
CG10764	308.19	-4.44846	0.197549	-22.5182	2.75e-112	2.18e-110	619.426	552.372	596.281	28.0738	24.4014	28.5879	down
CG10799	63.3518	-3.80452	0.38407	-9.90579	3.93e-23	3.17e-22	107.367	139.286	107.929	10.3977	7.50813	7.62345	down
CG10912	33.6308	-2.06291	0.418633	-4.92773	8.32e-07	2.53e-06	68.1368	47.7006	47.0186	12.4772	15.0163	11.4352	down
CG10960	1459.64	-1.82624	0.0793328	-23.02	2.94e-117	2.59e-115	2435.38	2027.27	2370.16	608.265	696.379	620.358	down
CG11034	1335.42	-1.36039	0.0690737	-19.6948	2.39e-86	1.16e-84	1999.71	1832.66	1935.24	714.321	732.981	797.603	down
CG11035	993.39	-1.01521	0.0749333	-13.5482	8.12e-42	1.31e-40	1270.86	1377.59	1338.96	655.055	684.178	633.699	down
CG11037	301.035	-1.93112	0.148291	-13.0225	9.11e-39	1.33e-37	457.343	464.603	509.724	102.937	122.946	148.657	down
CG11044	99.6598	-1.12145	0.243712	-4.60155	4.19e-06	1.19e-05	170.342	105.895	133.575	62.3861	63.8191	61.9405	down
CG11069	170.554	-1.2281	0.177916	-6.90269	5.1e-12	2.27e-11	243.641	226.101	247.916	86.3008	111.683	107.681	down
CG11073	75.5928	1.49713	0.281194	5.32419	1.01e-07	3.33e-07	41.295	41.0225	36.3325	99.8178	142.654	92.4343	up
CG1113	25.9221	1.54036	0.458574	3.35902	0.000782204	0.00173585	11.3561	11.4481	17.0977	35.3521	46.9258	33.3526	up
CG11131	29.7624	-2.11013	0.470112	-4.48858	7.17e-06	1.99e-05	42.3274	45.7925	56.636	18.7158	9.38516	5.71759	down
CG11162	2.26698	4.59963	1.80742	2.54486	0.0109322	0.0203017	0	0	0	4.15908	5.6311	3.81172	up
CG11211	4.17765	3.47476	1.484	2.34149	0.0192071	0.0340001	0	0	2.13721	2.07954	7.50813	13.341	up
CG11300	230.372	-3.38474	0.187892	-18.0143	1.51e-72	5.43e-71	387.141	441.707	432.784	37.4317	45.0488	38.1172	down
CG11313	7.26558	3.29868	1.06933	3.08482	0.00203674	0.00425636	2.06475	1.90802	0	8.31815	9.38516	21.9174	up
CG11317	69.5967	-1.71689	0.278723	-6.15983	7.28e-10	2.8e-09	113.561	112.573	94.0371	31.1931	31.9096	34.3055	down
CG11318	25.7218	-3.62596	0.608302	-5.96079	2.51e-09	9.31e-09	33.036	54.3786	55.5674	0	5.6311	5.71759	down
CG11368	10.6765	1.56077	0.727959	2.14404	0.0320298	0.0541927	6.19426	5.72407	4.27441	15.5965	8.44665	23.8233	up
CG11406	23.9849	-3.94128	0.636716	-6.19001	6.02e-10	2.33e-09	42.3274	37.2064	55.5674	3.11931	1.87703	3.81172	down
CG11459	21.5522	-2.87558	0.631111	-4.55638	5.2e-06	1.47e-05	37.1655	19.0802	57.7046	2.07954	3.75407	9.52931	down
CG11498	32.7257	-2.40034	0.444736	-5.39722	6.77e-08	2.25e-07	45.4246	72.5048	47.0186	12.4772	8.44665	10.4822	down
CG11504	2073.68	1.26717	0.0533615	23.7468	1.19e-124	1.15e-122	1174.84	1227.81	1249.2	2972.7	2862.47	2955.04	up
CG11600	32.5487	-1.37296	0.456371	-3.00843	0.00262602	0.0053989	53.6836	38.1604	49.1558	16.6363	30.0325	7.62345	down
CG11608	64.4014	-1.95409	0.325838	-5.99713	2.01e-09	7.5e-09	80.5253	125.929	100.449	33.2726	30.0325	16.1998	down
CG11617	142.89	2.43563	0.231113	10.5387	5.73e-26	5.22e-25	53.6836	45.7925	34.1953	194.437	287.186	242.044	up
CG11629	865.64	-1.49204	0.0849872	-17.556	5.35e-69	1.81e-67	1329.7	1291.73	1210.73	432.544	494.598	434.537	down
CG11655	257.434	-1.00136	0.144615	-6.92432	4.38e-12	1.96e-11	340.684	318.64	370.805	175.721	155.794	182.963	down
CG11659	10.4314	-1.76574	0.875535	-2.01675	0.0437216	0.0718422	13.4209	28.6203	6.41162	0	10.3237	3.81172	down
CG11686	121.519	-1.51497	0.231224	-6.55198	5.68e-11	2.35e-10	211.637	180.308	148.536	46.7896	71.3272	70.5169	down
CG11696	828.911	1.07179	0.0843142	12.7119	5.08e-37	6.98e-36	503.8	534.246	565.291	1165.58	1151.56	1052.99	up
CG11786	74.3888	1.04014	0.262821	3.9576	7.57e-05	0.000190077	40.2627	54.3786	51.293	101.897	105.114	93.3872	up
CG11816	70.8647	-1.36029	0.281529	-4.83178	1.35e-06	4.02e-06	108.4	89.677	107.929	40.551	30.0325	48.5995	down
CG11828	138.422	-1.62546	0.201021	-8.08601	6.17e-16	3.44e-15	185.828	214.653	226.544	74.8634	61.9421	66.7052	down
CG11852	178.414	-1.10675	0.184815	-5.98846	2.12e-09	7.9e-09	195.119	269.985	266.082	102.937	122.007	114.352	down
CG11865	7.46863	2.38287	0.965745	2.46739	0.0136101	0.0248327	5.16188	0	2.13721	7.27838	16.8933	13.341	up
CG11892	266.011	-1.76751	0.147218	-12.0061	3.3e-33	3.94e-32	384.044	453.155	396.452	117.494	122.946	121.975	down
CG11893	1133.17	-1.57915	0.0804192	-19.6365	7.55e-86	3.56e-84	1744.72	1728.67	1620	600.987	606.282	498.383	down
CG11898	108.238	-1.0714	0.240956	-4.44647	8.73e-06	2.41e-05	155.889	168.86	115.409	54.068	70.3887	84.8109	down
CG11905	472.266	-3.88417	0.145189	-26.7524	1.16e-157	1.66e-155	911.588	910.127	831.373	71.7441	53.4954	55.27	down
CG12038	310.102	1.20472	0.133468	9.02631	1.78e-19	1.18e-18	204.41	193.664	164.565	431.504	417.64	448.83	up
CG12057	81.901	3.17448	0.314659	10.0887	6.2e-24	5.18e-23	12.3885	13.3562	23.5093	160.124	126.7	155.328	up
CG12111	5886.32	-1.42216	0.0364192	-39.0498	0	0	8286.88	8791.21	8640.73	3249.28	3199.4	3150.39	down
CG12204	95.3683	1.03684	0.241053	4.30132	1.7e-05	4.55e-05	50.5864	72.5048	64.1162	147.647	119.192	118.163	up
CG12268	9.06468	-2.54245	0.897976	-2.83132	0.00463568	0.00913908	10.3238	20.9882	14.9604	6.23861	1.87703	0	down
CG1231	36.8329	2.23727	0.434561	5.14834	2.63e-07	8.35e-07	8.25901	13.3562	17.0977	63.4259	78.8354	40.0231	up
CG12316	1747.85	1.15967	0.0591897	19.5925	1.79e-85	8.34e-84	1146.97	1064.68	1031.2	2364.43	2428.88	2450.94	up
CG12325	287.148	-1.04322	0.134021	-7.78398	7.03e-15	3.7e-14	413.983	382.558	363.325	192.357	187.703	182.963	down
CG12344	111.193	-1.17771	0.235532	-5.00021	5.73e-07	1.77e-06	140.403	189.848	132.507	54.068	76.9583	73.3757	down
CG12374	83.9062	1.50636	0.250089	6.02329	1.71e-09	6.43e-09	39.2303	44.8385	47.0186	123.733	130.454	118.163	up
CG12483	26.9586	1.6807	0.47439	3.54287	0.000395801	0.00091279	18.5828	13.3562	6.41162	47.8294	43.1718	32.3997	up
CG12502	25.3994	1.44549	0.475052	3.04279	0.00234394	0.00484281	19.6151	8.5861	12.8232	40.551	42.2332	28.5879	up
CG12506	2486.27	-1.65951	0.0507505	-32.6993	1.6e-234	4.59e-232	3740.3	3802.69	3789.27	1148.94	1253.86	1182.59	down
CG12512	600.325	-1.04138	0.105425	-9.87796	5.19e-23	4.17e-22	719.566	885.322	819.619	357.681	418.578	401.184	down
CG12519	16.5878	1.85036	0.599632	3.08582	0.00202994	0.00424351	9.29139	2.86203	9.61743	23.9147	30.971	22.8703	up
CG12538	16.6423	-1.40566	0.618061	-2.2743	0.0229478	0.0400788	27.8742	10.4941	34.1953	8.31815	5.6311	13.341	down
CG12643	28.8558	-3.33243	0.532311	-6.2603	3.84e-10	1.51e-09	51.6188	43.8845	61.979	6.23861	7.50813	1.90586	down
CG1271	816.321	1.24266	0.0873432	14.2273	6.2e-46	1.15e-44	488.314	436.937	531.096	1127.11	1129.97	1184.49	up
CG1273	97.5736	1.59014	0.237926	6.68332	2.34e-11	9.93e-11	40.2627	55.3326	50.2244	143.488	138.9	157.234	up
CG12730	82.179	-1.57085	0.272778	-5.75871	8.48e-09	3.02e-08	121.82	129.746	117.546	34.3124	57.2495	32.3997	down
CG12746	1090.88	-1.36205	0.0754789	-18.0454	8.58e-73	3.12e-71	1494.88	1655.21	1561.23	624.901	573.433	635.605	down
CG12766	42.8474	1.11746	0.355233	3.14572	0.00165681	0.00351461	20.6475	30.5284	29.9209	55.1078	71.3272	49.5524	up
CG12814	1298.37	-1.07228	0.0690168	-15.5365	1.97e-54	4.63e-53	1814.92	1675.24	1788.84	886.923	834.341	789.98	down
CG12817	1144.53	1.02926	0.0712813	14.4393	2.93e-47	5.65e-46	754.667	737.451	766.189	1572.13	1443.44	1593.3	up
CG12826	17.2645	1.46055	0.563667	2.59116	0.0095653	0.0179566	13.4209	5.72407	8.54883	22.8749	22.5244	30.4938	up
CG12828	28.0109	-2.30682	0.466679	-4.94306	7.69e-07	2.35e-06	39.2303	42.9305	57.7046	8.31815	8.44665	11.4352	down
CG12849	14.9165	1.40443	0.68634	2.04626	0.0407312	0.0674078	8.25901	5.72407	10.686	5.19885	26.2785	33.3526	up
CG12869	355.507	1.81819	0.133728	13.5962	4.22e-42	6.85e-41	164.148	131.654	176.32	553.157	528.385	579.382	up
CG12913	166.394	2.18417	0.195976	11.1451	7.57e-29	7.72e-28	48.5217	61.0567	70.5278	296.334	266.539	255.386	up
CG12971	59.3941	2.00565	0.308218	6.50726	7.65e-11	3.14e-10	24.777	24.8043	21.3721	101.897	88.2205	95.2931	up
CG1299	41.6925	-1.62023	0.374489	-4.32651	1.51e-05	4.08e-05	43.3598	70.5968	74.8022	19.7556	18.7703	22.8703	down
CG13003	64.9627	-1.96356	0.308753	-6.35967	2.02e-10	8.08e-10	116.659	84.907	108.998	18.7158	31.9096	28.5879	down
CG13022	129.741	-4.67805	0.323953	-14.4405	2.88e-47	5.56e-46	229.188	252.813	267.151	9.35792	4.69258	15.2469	down
CG13023	65.7182	-2.30136	0.35636	-6.45795	1.06e-10	4.32e-10	104.27	110.665	113.272	11.4375	39.4177	15.2469	down
CG13024	12.883	2.53261	0.789194	3.20911	0.00133148	0.00286392	0	1.90802	9.61743	25.9942	15.9548	23.8233	up
CG13033	26.462	-2.01398	0.512708	-3.92813	8.56e-05	0.000213689	29.9389	54.3786	42.7441	16.6363	11.2622	3.81172	down
CG13049	32.3396	-3.95292	0.548045	-7.21277	5.48e-13	2.58e-12	58.8454	59.1487	64.1162	6.23861	1.87703	3.81172	down
CG13054	6.19259	-6.11068	1.44663	-4.22408	2.4e-05	6.32e-05	12.3885	16.2182	8.54883	0	0	0	down
CG13059	12.1377	-3.04358	0.802761	-3.79138	0.00014981	0.000363091	28.9065	20.9882	14.9604	4.15908	0	3.81172	down
CG13063	34.9371	-1.32272	0.399412	-3.31166	0.000927455	0.00203826	49.5541	57.2407	42.7441	27.034	19.7088	13.341	down
CG13070	10.7873	1.57724	0.699465	2.25492	0.0241383	0.0420277	4.1295	5.72407	6.41162	13.517	20.6474	14.294	up
CG13075	88.1494	1.03269	0.254141	4.06347	4.83e-05	0.000123689	70.2016	44.8385	58.7732	132.051	121.069	101.964	up
CG13124	1217.7	-1.58693	0.068277	-23.2426	1.69e-119	1.54e-117	1791.17	1849.83	1841.2	584.35	626.929	612.735	down
CG13138	46.0006	-1.04954	0.364512	-2.87931	0.00398552	0.00795261	73.2987	55.3326	57.7046	20.7954	45.0488	23.8233	down
CG13155	13.7125	-3.24	0.764215	-4.23964	2.24e-05	5.92e-05	20.6475	24.8043	28.8523	4.15908	0	3.81172	down
CG13170	17.8827	1.3277	0.572472	2.31923	0.0203824	0.0358939	10.3238	9.54011	10.686	31.1931	12.2007	33.3526	up
CG13177	28.166	-1.30883	0.443131	-2.9536	0.00314088	0.00638137	35.1008	36.2524	49.1558	12.4772	13.1392	22.8703	down
CG13204	129.032	1.02054	0.211691	4.82089	1.43e-06	4.24e-06	88.7844	101.125	65.1848	186.119	159.548	173.433	up
CG13228	26.9715	1.05298	0.432557	2.43431	0.0149202	0.0269987	20.6475	19.0802	12.8232	37.4317	37.5407	34.3055	up
CG13247	11.846	-2.35833	0.843156	-2.79703	0.00515755	0.0100981	24.777	3.81604	30.9895	2.07954	7.50813	1.90586	down
CG13251	44.6266	1.61053	0.375784	4.28578	1.82e-05	4.86e-05	27.8742	19.0802	19.2349	43.6703	80.7124	77.1874	up
CG13282	701.278	-1.45426	0.0933838	-15.573	1.11e-54	2.64e-53	1087.09	968.321	1026.93	393.033	343.497	388.796	down
CG13284	39.4883	-1.87837	0.380715	-4.93381	8.06e-07	2.45e-06	47.4893	72.5048	66.2534	16.6363	16.8933	17.1528	down
CG13287	22.0757	3.86963	1.63594	2.36538	0.0180116	0.0320503	0	0	8.54883	43.6703	49.7414	30.4938	up
CG13288	203.129	1.04884	0.163113	6.43016	1.27e-10	5.17e-10	131.112	122.113	144.261	270.34	300.325	250.621	up
CG13300	26.8847	-1.57956	0.478471	-3.30128	0.000962457	0.00211088	45.4246	46.7465	28.8523	6.23861	16.8933	17.1528	down
CG13306	5.4114	-2.90158	1.19047	-2.43733	0.0147962	0.0268005	8.25901	7.63209	12.8232	0	3.75407	0	down
CG13309	44.8366	-1.49053	0.348253	-4.28002	1.87e-05	4.98e-05	70.2016	63.9187	64.1162	29.1135	16.8933	24.7762	down
CG13310	6.56778	4.2313	1.35016	3.13393	0.00172481	0.00365048	0	1.90802	0	8.31815	23.4629	5.71759	up
CG13312	1.68046	-4.22818	1.98767	-2.12721	0.033403	0.0563026	4.1295	3.81604	2.13721	0	0	0	down
CG13315	2619.28	-1.51719	0.0520018	-29.1758	3.94e-187	7.72e-185	3998.39	3866.61	3779.65	1442.16	1321.43	1307.42	down
CG13318	62.5873	1.99458	0.360772	5.52864	3.23e-08	1.1e-07	25.8094	11.4481	38.4697	126.852	93.8516	79.0933	up
CG13321	579.204	-1.35896	0.099096	-13.7136	8.42e-43	1.41e-41	852.743	852.886	795.041	305.692	316.28	352.584	down
CG13323	61.5194	-2.67945	0.331761	-8.07647	6.67e-16	3.71e-15	98.0757	98.2631	122.889	17.6761	12.2007	20.0116	down
CG13358	46.5202	3.02992	0.405727	7.46787	8.15e-14	4.04e-13	12.3885	9.54011	8.54883	63.4259	101.36	83.8579	up
CG13390	299.661	1.14604	0.14006	8.18252	2.78e-16	1.58e-15	210.605	173.63	175.251	456.459	394.177	387.843	up
CG13427	3.51254	-3.30957	1.49874	-2.20823	0.0272283	0.0468903	6.19426	7.63209	5.34302	0	0	1.90586	down
CG13445	11.7228	1.4982	0.704554	2.12646	0.0334652	0.0563927	8.25901	3.81604	6.41162	8.31815	19.7088	23.8233	up
CG13465	2.05071	-4.51208	1.91457	-2.3567	0.018438	0.0327602	8.25901	1.90802	2.13721	0	0	0	down
CG13502	191.087	2.57666	0.182625	14.109	3.34e-45	6.06e-44	51.6188	55.3326	57.7046	316.09	331.296	334.479	up
CG13532	34.8517	1.09175	0.39252	2.78138	0.00541278	0.0105611	24.777	24.8043	17.0977	49.9089	56.311	36.2114	up
CG13560	4.75408	-2.68003	1.18735	-2.25715	0.0239989	0.0418018	6.19426	5.72407	12.8232	0	1.87703	1.90586	down
CG13579	119.02	2.1142	0.234513	9.0153	1.96e-19	1.3e-18	29.9389	50.5626	53.4302	192.357	186.765	201.068	up
CG1358	152.526	-2.00411	0.197333	-10.156	3.12e-24	2.65e-23	240.544	260.445	231.887	49.9089	67.5732	64.7993	down
CG13594	52.3777	1.35344	0.32523	4.1615	3.16e-05	8.24e-05	38.1979	26.7123	23.5093	72.7838	85.405	67.6581	up
CG13617	1288.99	1.01204	0.0697734	14.5047	1.13e-47	2.21e-46	910.556	808.047	845.265	1811.28	1693.08	1665.72	up
CG13631	242.812	-1.13851	0.15555	-7.31928	2.49e-13	1.2e-12	327.263	303.376	371.874	129.971	160.486	163.904	down
CG13639	71.5606	-2.51519	0.306825	-8.19746	2.46e-16	1.4e-15	126.982	120.205	118.615	12.4772	24.4014	26.6821	down
CG13643	238.957	-1.7618	0.162506	-10.8415	2.19e-27	2.12e-26	412.95	367.294	326.993	105.017	97.6057	123.881	down
CG13654	47.3891	-1.07094	0.335336	-3.19363	0.00140497	0.00301098	61.9426	59.1487	71.5964	29.1135	23.4629	39.0702	down
CG13670	16.9343	2.39603	0.663499	3.6112	0.000304781	0.000711479	0	7.63209	8.54883	34.3124	22.5244	28.5879	up
CG13675	964.334	-7.24014	0.2412	-30.0172	5.85e-198	1.3e-195	1956.35	1846.01	1945.93	9.35792	15.0163	13.341	down
CG13679	311.203	-1.00928	0.134037	-7.52984	5.08e-14	2.56e-13	400.562	450.293	396.452	200.675	189.58	229.656	down
CG13692	35.227	1.31794	0.394175	3.34353	0.000827192	0.00182816	22.7123	24.8043	12.8232	49.9089	55.3725	45.7407	up
CG13705	103.461	1.11187	0.225883	4.92233	8.55e-07	2.6e-06	69.1692	73.4589	53.4302	146.607	134.208	143.893	up
CG13728	64.8636	-1.49827	0.319942	-4.68294	2.83e-06	8.17e-06	101.173	74.4129	112.203	24.9545	48.8028	27.635	down
CG13731	10.0893	2.00073	0.753999	2.65349	0.00796642	0.0151552	2.06475	5.72407	4.27441	13.517	19.7088	15.2469	up
CG13775	43.7531	-1.0608	0.380586	-2.78728	0.00531526	0.0103787	64.0073	44.8385	68.3906	43.6703	20.6474	20.9645	down
CG13786	189.74	-2.29536	0.181298	-12.6607	9.76e-37	1.33e-35	325.199	317.686	302.415	74.8634	54.4339	63.8464	down
CG13795	16.3114	-1.77702	0.624595	-2.84507	0.0044402	0.00878535	33.036	25.7583	17.0977	3.11931	13.1392	5.71759	down
CG13801	308.531	-1.46084	0.149567	-9.76714	1.56e-22	1.22e-21	491.411	426.443	439.196	202.755	137.962	153.422	down
CG13827	95.4302	-1.1044	0.272626	-4.05097	5.1e-05	0.000130204	98.0757	145.964	146.399	81.102	60.065	40.976	down
CG13842	415.073	1.94684	0.128107	15.197	3.7e-52	8.1e-51	149.695	205.112	157.085	652.975	679.486	646.087	up
CG13856	8.29817	4.53293	1.26065	3.5957	0.000323525	0.000752817	0	0	2.13721	24.9545	11.2622	11.4352	up
CG13893	65.7063	-1.19128	0.296165	-4.02236	5.76e-05	0.000146477	74.3311	104.941	95.1057	29.1135	47.8643	42.8819	down
CG13894	20.1949	-1.78229	0.569447	-3.12986	0.00174887	0.00369899	14.4533	32.4364	47.0186	8.31815	7.50813	11.4352	down
CG13946	1339.91	-4.24895	0.0949913	-44.7299	0	0	2585.07	2668.37	2384.05	137.25	137.023	127.693	down
CG13947	451.404	-1.21281	0.111501	-10.8771	1.48e-27	1.44e-26	591.552	663.038	637.956	248.505	285.309	282.068	down
CG13950	116.855	-1.57628	0.222376	-7.08836	1.36e-12	6.25e-12	165.18	207.02	152.81	55.1078	62.8806	58.1288	down
CG13955	15.5038	1.63695	0.612221	2.67378	0.00750011	0.0143376	8.25901	3.81604	10.686	22.8749	16.8933	30.4938	up
CG13965	110.087	-3.0212	0.257363	-11.739	8.04e-32	9.16e-31	202.346	189.848	195.554	31.1931	22.5244	19.0586	down
CG13992	90.3259	1.3927	0.26651	5.22569	1.74e-07	5.59e-07	36.1332	62.9647	50.2244	109.176	157.671	125.787	up
CG13995	14.9803	-1.37458	0.692159	-1.98593	0.0470412	0.0766256	13.4209	15.2642	36.3325	4.15908	16.8933	3.81172	down
CG14007	37.0028	-1.78321	0.398563	-4.4741	7.67e-06	2.13e-05	71.234	41.9765	58.7732	19.7556	14.0777	16.1998	down
CG14014	46.4931	1.08693	0.355093	3.06098	0.00220612	0.00457706	24.777	43.8845	20.3035	61.3464	61.9421	66.7052	up
CG14022	22.9665	-1.10858	0.473969	-2.33894	0.0193386	0.0342048	23.7447	36.2524	34.1953	11.4375	15.0163	17.1528	down
CG14034	313.676	-1.88522	0.136329	-13.8284	1.72e-43	2.95e-42	469.731	527.568	484.077	122.693	141.716	136.269	down
CG14062	4.22629	3.55491	1.42888	2.48791	0.0128497	0.0235717	0	1.90802	0	8.31815	7.50813	7.62345	up
CG14082	356.977	-2.36356	0.131632	-17.9558	4.32e-72	1.54e-70	591.552	603.889	598.418	103.977	119.192	124.834	down
CG14107	171.229	-1.55737	0.183306	-8.49602	1.96e-17	1.19e-16	253.965	246.135	267.151	75.9031	104.175	80.0462	down
CG14110	15.1636	2.12003	0.710424	2.98418	0.00284341	0.00581535	9.29139	7.63209	0	14.5568	34.7251	24.7762	up
CG14132	17.1662	-1.33884	0.557017	-2.40359	0.0162351	0.0291052	24.777	27.6663	21.3721	8.31815	6.56961	14.294	down
CG14142	47.2914	2.05933	0.36252	5.6806	1.34e-08	4.71e-08	24.777	15.2642	14.9604	61.3464	82.5894	84.8109	up
CG14143	7.28534	2.95762	1.01085	2.92587	0.00343491	0.00692245	0	3.81604	1.0686	11.4375	15.9548	11.4352	up
CG14186	54.9659	1.26451	0.307965	4.106	4.03e-05	0.000103796	37.1655	25.7583	34.1953	73.8236	80.7124	78.1403	up
CG14227	90.7993	1.13226	0.23352	4.84865	1.24e-06	3.71e-06	58.8454	56.2867	55.5674	121.653	129.515	122.928	up
CG14238	22.5674	-1.00299	0.469832	-2.13478	0.0327793	0.055345	30.9713	31.4824	27.7837	18.7158	15.0163	11.4352	down
CG14257	25.7125	-1.37652	0.482198	-2.85468	0.00430808	0.00854222	36.1332	21.9423	53.4302	12.4772	13.1392	17.1528	down
CG14258	6.74323	-4.27207	1.31642	-3.24522	0.00117358	0.00254759	13.4209	5.72407	19.2349	2.07954	0	0	down
CG14275	65.1622	1.28427	0.300923	4.26776	1.97e-05	5.25e-05	33.036	38.1604	42.7441	75.9031	120.13	80.9991	up
CG14323	13.2496	-7.20754	1.31043	-5.50012	3.8e-08	1.29e-07	22.7123	34.3444	22.4407	0	0	0	down
CG14325	16.4859	-5.62364	1.13661	-4.94772	7.51e-07	2.29e-06	28.9065	30.5284	37.4011	2.07954	0	0	down
CG14367	14.6411	1.54565	0.688888	2.24368	0.0248529	0.0431557	6.19426	7.63209	8.54883	35.3521	24.4014	5.71759	up
CG1441	142.225	-1.40848	0.193423	-7.28186	3.29e-13	1.57e-12	215.767	201.296	203.035	68.6248	76.9583	87.6697	down
CG14445	20.9616	-2.10996	0.545696	-3.86654	0.000110389	0.000272291	30.9713	41.0225	29.9209	12.4772	3.75407	7.62345	down
CG14457	200.059	1.20504	0.182129	6.6164	3.68e-11	1.54e-10	88.7844	148.826	125.027	290.096	268.416	279.209	up
CG14459	396.816	-1.57473	0.133604	-11.7865	4.58e-32	5.27e-31	566.775	566.683	649.711	173.641	183.949	240.139	down
CG14490	12.8958	2.44562	0.713457	3.42784	0.000608402	0.00136845	2.06475	7.63209	2.13721	23.9147	19.7088	21.9174	up
CG14565	8.24382	-1.67342	0.833067	-2.00875	0.0445635	0.07305	9.29139	13.3562	14.9604	5.19885	0.938516	5.71759	down
CG14566	104.974	-1.68618	0.231019	-7.29889	2.9e-13	1.39e-12	150.727	154.55	175.251	49.9089	42.2332	57.1759	down
CG14572	18.6171	-1.8768	0.662025	-2.83493	0.00458351	0.00904815	37.1655	24.8043	25.6465	14.5568	0	9.52931	down
CG14573	10.3731	2.35631	0.778482	3.02681	0.00247152	0.00509746	2.06475	3.81604	4.27441	20.7954	10.3237	20.9645	up
CG14598	5.34008	3.87811	1.35467	2.86277	0.00419953	0.00835258	2.06475	0	0	7.27838	11.2622	11.4352	up
CG14615	35.4472	1.19129	0.415038	2.87031	0.00410067	0.00816726	30.9713	20.9882	12.8232	35.3521	55.3725	57.1759	up
CG14627	155.774	1.32493	0.188821	7.01689	2.27e-12	1.03e-11	99.1081	79.1829	88.6941	200.675	244.953	222.033	up
CG14636	246.867	-1.54628	0.148671	-10.4007	2.46e-25	2.18e-24	371.655	345.352	386.834	115.414	131.392	130.552	down
CG14669	293.584	1.14794	0.161103	7.1255	1.04e-12	4.81e-12	168.277	186.032	193.417	398.232	320.973	494.571	up
CG14692	147.549	1.60069	0.267032	5.99436	2.04e-09	7.63e-09	42.3274	113.527	63.0476	213.153	271.231	182.01	up
CG14695	130.019	-1.179	0.198681	-5.93414	2.95e-09	1.09e-08	170.342	197.48	173.114	82.1418	75.0813	81.9521	down
CG14760	99.7983	-1.05311	0.241892	-4.35364	1.34e-05	3.62e-05	124.918	123.067	156.016	70.7043	48.8028	75.2815	down
CG14778	23.4905	1.40778	0.466864	3.0154	0.00256643	0.00528479	12.3885	13.3562	12.8232	33.2726	30.0325	39.0702	up
CG14892	33.7627	1.63347	0.464625	3.51568	0.000438629	0.00100404	28.9065	5.72407	14.9604	48.8691	45.9873	58.1288	up
CG14905	39.6535	1.05596	0.357354	2.95495	0.00312717	0.00635752	22.7123	26.7123	27.7837	62.3861	50.6799	47.6465	up
CG14957	5.14508	-2.09885	1.04485	-2.00875	0.0445639	0.07305	6.19426	12.4021	6.41162	2.07954	1.87703	1.90586	down
CG14964	179.813	2.04932	0.188588	10.8666	1.66e-27	1.61e-26	64.0073	62.0107	84.4197	268.26	320.973	279.209	up
CG14982	238.836	-1.02902	0.153593	-6.6997	2.09e-11	8.91e-11	357.202	308.146	296.003	175.721	151.101	144.846	down
CG15021	81.0673	-1.07562	0.287421	-3.74229	0.000182349	0.000436638	129.047	80.1369	120.752	59.2668	61.9421	35.2584	down
CG15046	68.7229	1.639	0.647061	2.53299	0.0113093	0.0209329	12.3885	62.0107	25.6465	83.1815	97.6057	131.504	up
CG15080	29.9013	-1.68163	0.441781	-3.80647	0.000140966	0.000342876	40.2627	59.1487	37.4011	10.3977	13.1392	19.0586	down
CG15082	73.9375	-1.80248	0.285089	-6.32251	2.57e-10	1.02e-09	104.27	125.929	114.341	40.551	35.6636	22.8703	down
CG15117	5079.02	-1.21856	0.0440513	-27.6623	1.98e-168	3.09e-166	6784.78	7122.65	7408.63	3015.33	3217.23	2925.5	down
CG15152	46.6165	-4.08938	0.503078	-8.12872	4.34e-16	2.44e-15	97.0434	102.079	65.1848	2.07954	1.87703	11.4352	down
CG15153	18.01	-1.09901	0.532463	-2.06402	0.0390156	0.0648256	22.7123	20.9882	29.9209	14.5568	8.44665	11.4352	down
CG15169	1.61236	4.10897	2.03304	2.02109	0.0432702	0.0711908	0	0	0	2.07954	1.87703	5.71759	up
CG15203	38.5442	-2.32789	0.436205	-5.33669	9.47e-08	3.12e-07	51.6188	81.0909	59.8418	20.7954	12.2007	5.71759	down
CG15213	531.17	-2.19864	0.115358	-19.0592	5.51e-81	2.36e-79	836.225	912.989	866.637	216.272	159.548	195.351	down
CG15239	50.4403	-2.44534	0.348423	-7.0183	2.25e-12	1.02e-11	81.5577	90.6311	83.3511	18.7158	13.1392	15.2469	down
CG15269	4.74101	5.66198	1.51153	3.74585	0.000179781	0.000431287	0	0	0	11.4375	9.38516	7.62345	up
CG15312	41.0565	-1.27815	0.4253	-3.00529	0.00265328	0.00544801	72.2663	40.0685	61.979	31.1931	9.38516	31.4467	down
CG15369	2.02261	-4.49449	2.04365	-2.19925	0.0278604	0.0478515	0	5.72407	6.41162	0	0	0	down
CG15408	37.6411	-1.87177	0.423936	-4.41523	1.01e-05	2.76e-05	45.4246	65.8268	66.2534	10.3977	11.2622	26.6821	down
CG15423	45.2029	-1.8555	0.36389	-5.09907	3.41e-07	1.08e-06	57.8131	64.8728	89.7627	22.8749	20.6474	15.2469	down
CG1544	159.254	-2.17516	0.192081	-11.3242	9.96e-30	1.05e-28	271.515	265.215	245.779	51.9885	61.9421	59.0817	down
CG15480	8.59238	-1.74945	0.863794	-2.02531	0.0428352	0.0705919	17.5504	11.4481	10.686	6.23861	5.6311	0	down
CG15528	15.753	-1.32419	0.595544	-2.22349	0.0261829	0.0452526	24.777	25.7583	17.0977	4.15908	9.38516	13.341	down
CG15533	17.3219	1.25682	0.588869	2.13429	0.0328189	0.0553975	14.4533	7.63209	8.54883	37.4317	22.5244	13.341	up
CG15534	27.0089	2.52793	0.52883	4.78024	1.75e-06	5.16e-06	4.1295	15.2642	4.27441	35.3521	54.4339	48.5995	up
CG15539	79.0347	-1.8137	0.283349	-6.40093	1.54e-10	6.21e-10	125.95	136.424	106.86	33.2726	46.9258	24.7762	down
CG15546	57.8501	-1.46932	0.351324	-4.18223	2.89e-05	7.55e-05	96.011	92.5391	66.2534	35.3521	15.0163	41.929	down
CG15553	18.4011	-2.41576	0.621105	-3.88945	0.000100471	0.000248965	45.4246	30.5284	17.0977	4.15908	9.38516	3.81172	down
CG15554	27.1161	-2.05837	0.481959	-4.27085	1.95e-05	5.18e-05	51.6188	32.4364	47.0186	14.5568	5.6311	11.4352	down
CG15556	134.658	-1.01519	0.219473	-4.62558	3.74e-06	1.07e-05	197.184	180.308	162.428	119.573	75.0813	73.3757	down
CG15594	1.71866	-4.25578	1.9784	-2.15112	0.0314669	0.0533449	4.1295	1.90802	4.27441	0	0	0	down
CG15597	37.0094	-4.11248	1.09124	-3.76865	0.000164135	0.000395662	60.9102	77.2749	71.5964	10.3977	1.87703	0	down
CG15635	650.424	-1.35267	0.0993722	-13.6122	3.39e-42	5.52e-41	980.757	886.276	938.234	332.726	352.882	411.666	down
CG15641	78.4565	-1.64547	0.296049	-5.55811	2.73e-08	9.34e-08	116.659	81.0909	159.222	34.3124	38.4792	40.976	down
CG15701	38.2216	-1.7381	0.421767	-4.121	3.77e-05	9.76e-05	66.0721	57.2407	53.4302	7.27838	28.1555	17.1528	down
CG15706	268.094	-1.15892	0.148024	-7.82927	4.91e-15	2.61e-14	401.594	352.03	357.982	143.488	190.519	162.951	down
CG15784	1032.74	-2.50521	0.0918106	-27.2867	6.1e-164	9.18e-162	1620.83	1691.46	1955.54	334.806	301.264	292.55	down
CG15861	39.8985	1.16754	0.378416	3.08534	0.0020332	0.00424966	30.9713	27.6663	14.9604	54.068	46.9258	64.7993	up
CG15890	307.437	-1.31645	0.128576	-10.2387	1.33e-24	1.14e-23	448.051	432.167	435.99	174.681	173.626	180.104	down
CG1632	245.885	-1.34499	0.146714	-9.1674	4.85e-20	3.32e-19	329.328	368.248	361.188	131.011	146.409	139.128	down
CG16704	7.0745	-1.74768	0.869665	-2.0096	0.0444735	0.0729203	12.3885	8.5861	11.7546	3.11931	4.69258	1.90586	down
CG16710	51.6052	-1.39387	0.334268	-4.16991	3.05e-05	7.95e-05	77.4282	78.2289	68.3906	35.3521	17.8318	32.3997	down
CG16713	9.17823	-3.07388	0.901296	-3.41051	0.000648426	0.00145217	8.25901	23.8503	17.0977	2.07954	1.87703	1.90586	down
CG16727	89.8293	-2.36036	0.260833	-9.04931	1.44e-19	9.6e-19	147.63	161.228	142.124	31.1931	24.4014	32.3997	down
CG16772	223.883	-4.26786	0.227923	-18.7251	3.09e-78	1.26e-76	369.591	470.327	437.059	21.8352	19.7088	24.7762	down
CG16798	9.65482	-2.68843	0.826391	-3.25322	0.00114105	0.0024803	22.7123	11.4481	16.0291	2.07954	3.75407	1.90586	down
CG16898	2118.22	-1.69717	0.0699238	-24.2717	3.9e-130	4.07e-128	3536.92	3031.85	3145.97	972.184	1098.06	924.343	down
CG16926	319.123	-1.30337	0.129621	-10.0553	8.71e-24	7.23e-23	451.148	451.247	460.568	174.681	203.658	173.433	down
CG16956	2.30073	4.61776	1.80321	2.56085	0.0104415	0.0194632	0	0	0	6.23861	3.75407	3.81172	up
CG16965	180.359	1.25223	0.17491	7.15928	8.11e-13	3.78e-12	116.659	91.5851	112.203	233.948	259.031	268.727	up
CG16995	46.9662	-3.16043	0.418493	-7.55192	4.29e-14	2.16e-13	72.2663	103.033	78.008	12.4772	12.2007	3.81172	down
CG17002	1641.29	1.01226	0.0594802	17.0185	5.99e-65	1.85e-63	1107.74	1035.1	1122.03	2243.82	2149.2	2189.84	up
CG1701	36.2815	-2.00526	0.446909	-4.48696	7.22e-06	2.01e-05	59.8778	36.2524	78.008	20.7954	7.50813	15.2469	down
CG17048	690.233	-1.37057	0.0899178	-15.2425	1.85e-52	4.07e-51	1051.99	968.321	966.017	393.033	392.3	369.737	down
CG17097	8409.93	-1.80813	0.03244	-55.7379	0	0	12846.9	12919.2	13486.8	3683.9	3765.33	3757.41	down
CG17108	334.81	-1.30373	0.124594	-10.4638	1.27e-25	1.14e-24	465.602	468.419	495.832	192.357	201.781	184.869	down
CG17145	13.8871	2.28756	0.713302	3.20701	0.00134125	0.00288301	4.1295	5.72407	4.27441	24.9545	35.6636	8.57638	up
CG17186	364.033	-1.13466	0.130348	-8.70485	3.18e-18	2e-17	564.71	455.063	480.872	241.226	237.445	204.88	down
CG17190	95.8073	-1.28703	0.237293	-5.42379	5.83e-08	1.95e-07	132.144	154.55	120.752	62.3861	49.7414	55.27	down
CG17193	125.161	1.35074	0.206322	6.54678	5.88e-11	2.43e-10	68.1368	81.0909	61.979	174.681	179.257	185.822	up
CG17233	977.257	1.02357	0.0843674	12.1323	7.12e-34	8.78e-33	638.009	573.361	723.445	1325.71	1328	1275.02	up
CG17239	3.59779	3.25512	1.49995	2.17016	0.0299949	0.0511375	2.06475	0	0	6.23861	3.75407	9.52931	up
CG17270	70.4598	2.11893	0.295054	7.18151	6.89e-13	3.24e-12	33.036	26.7123	19.2349	121.653	118.253	103.869	up
CG17283	37.5491	-1.56662	0.407342	-3.84597	0.000120079	0.000294787	57.8131	64.8728	45.9499	10.3977	28.1555	18.1057	down
CG17328	577.18	1.02847	0.0966065	10.646	1.82e-26	1.7e-25	383.012	400.685	354.776	798.543	778.969	747.098	up
CG17472	575.975	-2.43246	0.109228	-22.2695	7.3e-110	5.59e-108	903.329	966.413	1046.16	175.721	172.687	191.539	down
CG17562	579.072	1.36163	0.0999701	13.6204	3.03e-42	4.94e-41	298.357	342.49	332.336	798.543	880.328	822.379	up
CG17568	382.316	1.25416	0.126182	9.93925	2.81e-23	2.28e-22	189.957	237.549	250.053	541.72	515.245	559.37	up
CG17572	91.9242	1.56805	0.246323	6.36583	1.94e-10	7.78e-10	53.6836	44.8385	40.6069	124.772	133.269	154.375	up
CG17575	474.277	-2.54531	0.125017	-20.3598	3.8e-92	2.12e-90	901.264	768.933	758.708	153.886	133.269	129.599	down
CG17597	102.24	-1.19169	0.226948	-5.25095	1.51e-07	4.9e-07	126.982	145.964	153.879	55.1078	61.9421	69.564	down
CG17672	286.145	1.03138	0.157183	6.56169	5.32e-11	2.21e-10	143.5	189.848	230.818	406.55	371.652	374.502	up
CG17778	22.2573	-1.0807	0.502463	-2.1508	0.0314916	0.0533798	26.8418	19.0802	44.8813	12.4772	15.0163	15.2469	down
CG17780	23.2229	-1.16414	0.472483	-2.46388	0.0137443	0.0250565	37.1655	22.8963	36.3325	14.5568	13.1392	15.2469	down
CG17801	35.2319	1.01343	0.407587	2.4864	0.0129042	0.0236649	32.0037	20.9882	17.0977	34.3124	45.0488	61.9405	up
CG17816	624.641	-1.00675	0.099766	-10.0911	6.05e-24	5.06e-23	802.156	853.84	846.334	410.709	369.775	465.03	down
CG17855	9.69161	-1.44212	0.727591	-1.98205	0.0474737	0.0772247	16.518	15.2642	10.686	6.23861	5.6311	3.81172	down
CG17917	1051.91	-2.90447	0.0844876	-34.3774	5.48e-259	1.82e-256	1872.73	1792.59	1902.11	255.783	227.121	261.103	down
CG17919	1263.93	-1.12343	0.0690394	-16.2723	1.55e-59	4.18e-58	1793.24	1670.47	1735.41	744.475	806.186	833.815	down
CG17994	92.5872	1.71582	0.246505	6.96058	3.39e-12	1.52e-11	37.1655	49.6086	42.7441	132.051	156.732	137.222	up
CG1806	83.8069	-1.55155	0.266137	-5.82988	5.55e-09	2e-08	113.561	119.251	142.124	42.6305	31.9096	53.3641	down
CG18258	87.2719	-1.34185	0.25941	-5.17271	2.31e-07	7.36e-07	107.367	127.837	139.987	61.3464	37.5407	49.5524	down
CG18268	980.873	-2.45417	0.0833638	-29.4393	1.72e-190	3.6e-188	1713.74	1700.05	1563.37	296.334	312.526	299.22	down
CG18278	38.7105	-5.28084	0.67881	-7.77955	7.28e-15	3.83e-14	88.7844	71.5508	66.2534	0	2.81555	2.85879	down
CG18284	1160.34	-1.76218	0.0744857	-23.658	9.76e-124	9.29e-122	1779.82	1804.99	1793.12	499.089	580.003	505.053	down
CG18404	63.5411	-5.25479	0.525735	-9.99514	1.6e-23	1.31e-22	106.335	140.24	125.027	2.07954	3.75407	3.81172	down
CG18480	39.4874	-1.63846	0.401142	-4.08449	4.42e-05	0.000113507	79.493	49.6086	50.2244	18.7158	12.2007	26.6821	down
CG18530	12.7144	1.66778	0.781407	2.13433	0.0328157	0.0553975	14.4533	3.81604	0	14.5568	24.4014	19.0586	up
CG18585	5.80946	5.95774	1.50551	3.9573	7.58e-05	0.000190277	0	0	0	10.3977	20.6474	3.81172	up
CG18635	171.611	-3.04354	0.20905	-14.5589	5.13e-48	1.02e-46	339.652	300.514	277.837	42.6305	34.7251	34.3055	down
CG18636	15.434	-1.4282	0.682295	-2.09323	0.0363286	0.060814	29.9389	24.8043	12.8232	6.23861	16.8933	1.90586	down
CG18641	1173.9	-1.0284	0.0843747	-12.1885	3.58e-34	4.45e-33	1772.59	1558.85	1394.53	773.588	740.489	803.321	down
CG18735	31.8444	3.63193	0.532943	6.81486	9.44e-12	4.12e-11	4.1295	3.81604	6.41162	53.0282	75.0813	48.5995	up
CG18744	8.12351	-2.00294	0.934236	-2.14393	0.0320386	0.0542005	18.5828	7.63209	12.8232	2.07954	0	7.62345	down
CG18747	45.309	-1.62925	0.358357	-4.54646	5.46e-06	1.53e-05	66.0721	67.7348	71.5964	24.9545	28.1555	13.341	down
CG18748	11.9584	-2.69586	0.787994	-3.42117	0.000623519	0.00140051	13.4209	20.0342	28.8523	0	5.6311	3.81172	down
CG1889	24.9583	-2.04136	0.471852	-4.32626	1.52e-05	4.08e-05	38.1979	44.8385	37.4011	10.3977	9.38516	9.52931	down
CG1907	720.755	-1.82881	0.0933617	-19.5884	1.94e-85	9.01e-84	1131.48	1120.01	1122.03	353.521	310.649	286.832	down
CG1946	11.8105	1.58488	0.806003	1.96634	0.0492588	0.0798858	9.29139	0	8.54883	22.8749	22.5244	7.62345	up
CG2150	3.40861	-4.2147	1.60762	-2.62171	0.0087491	0.0165275	6.19426	4.77006	8.54883	0	0.938516	0	down
CG2157	179.313	-2.53062	0.189095	-13.3828	7.63e-41	1.18e-39	309.713	287.157	320.581	46.7896	52.5569	59.0817	down
CG2556	58.4859	-1.44116	0.301919	-4.77332	1.81e-06	5.33e-06	75.3635	93.4931	87.6255	29.1135	28.1555	37.1643	down
CG2681	80.2789	1.13459	0.255394	4.44253	8.89e-06	2.45e-05	51.6188	57.2407	41.6755	105.017	106.052	120.069	up
CG2736	995.031	1.87839	0.0802704	23.4008	4.19e-121	3.91e-119	450.116	385.421	442.402	1549.26	1598.29	1544.7	up
CG2906	335.018	1.94531	0.148986	13.057	5.8e-39	8.53e-38	116.659	132.608	165.634	499.089	604.405	491.712	up
CG2975	32.4324	-2.04783	0.419824	-4.87783	1.07e-06	3.22e-06	57.8131	47.7006	51.293	10.3977	15.9548	11.4352	down
CG2983	39.1519	-1.06581	0.453517	-2.3501	0.0187684	0.0332781	32.0037	71.5508	55.5674	10.3977	23.4629	41.929	down
CG2990	106.47	1.24417	0.225031	5.52888	3.22e-08	1.1e-07	51.6188	71.5508	66.2534	158.045	139.839	151.516	up
CG30002	229.29	-1.20493	0.154686	-7.78954	6.73e-15	3.55e-14	334.49	324.364	300.278	149.727	120.13	146.751	down
CG30026	779.414	-1.35815	0.09018	-15.0605	2.95e-51	6.33e-50	1087.09	1092.34	1185.08	438.783	476.766	396.419	down
CG30053	1.99756	4.41156	1.93695	2.27758	0.0227515	0.039779	0	0	0	7.27838	3.75407	0.952931	up
CG30059	50.9546	-1.6539	0.339914	-4.86563	1.14e-06	3.42e-06	60.9102	86.815	84.4197	19.7556	31.9096	21.9174	down
CG30075	310.536	-1.20785	0.142507	-8.47572	2.34e-17	1.4e-16	444.954	433.121	422.098	197.556	214.92	150.563	down
CG3014	604.383	-2.05111	0.104151	-19.6936	2.45e-86	1.19e-84	922.944	962.597	1035.48	245.386	210.228	249.668	down
CG30154	35.3147	1.10575	0.470938	2.34798	0.0188753	0.0334584	12.3885	13.3562	41.6755	58.2271	30.971	55.27	up
CG30187	288.285	1.26815	0.147907	8.57396	1e-17	6.14e-17	146.597	194.618	165.634	423.186	361.329	438.348	up
CG3032	90.2772	1.05706	0.246365	4.29061	1.78e-05	4.77e-05	71.234	55.3326	49.1558	134.13	107.929	123.881	up
CG30375	99.3451	-1.9624	0.248983	-7.88165	3.23e-15	1.74e-14	147.63	189.848	136.781	40.551	45.0488	36.2114	down
CG30379	18.6458	1.83932	0.590206	3.11641	0.00183069	0.00385817	2.06475	9.54011	12.8232	36.3919	26.2785	24.7762	up
CG30419	3.84508	-2.78818	1.35753	-2.05385	0.0399898	0.0662317	2.06475	9.54011	8.54883	1.03977	1.87703	0	down
CG30427	39.0539	-1.3194	0.420288	-3.13927	0.00169371	0.00358935	68.1368	66.7808	32.0581	33.2726	15.0163	19.0586	down
CG3081	15.662	2.13036	0.652029	3.26728	0.00108586	0.00236749	5.16188	3.81604	8.54883	40.551	20.6474	15.2469	up
CG31016	44.5934	1.30355	0.339177	3.84328	0.000121402	0.000297865	26.8418	25.7583	24.5779	55.1078	64.7576	70.5169	up
CG31021	515.733	1.66481	0.107057	15.5507	1.57e-54	3.72e-53	225.058	252.813	263.945	824.537	774.276	753.768	up
CG31036	78.4969	-2.08327	0.298212	-6.98586	2.83e-12	1.28e-11	126.982	123.067	131.438	18.7158	45.0488	25.7291	down
CG3104	54.4833	1.66238	0.318441	5.22036	1.79e-07	5.75e-07	27.8742	22.8963	27.7837	91.4997	87.282	69.564	up
CG31087	23.0669	-1.17702	0.512031	-2.29873	0.0215202	0.0377793	30.9713	26.7123	38.4697	6.23861	13.1392	22.8703	down
CG31097	21.5585	-1.67573	0.575444	-2.91206	0.00359054	0.00721454	41.295	29.5743	27.7837	6.23861	20.6474	3.81172	down
CG31098	161.903	-1.07068	0.197599	-5.41845	6.01e-08	2.01e-07	185.828	256.629	215.858	86.3008	123.884	102.917	down
CG31100	1161.17	-1.3469	0.0684286	-19.6834	3e-86	1.44e-84	1692.06	1657.12	1652.06	647.776	677.609	640.37	down
CG31102	167.018	-1.6263	0.184261	-8.82606	1.08e-18	6.96e-18	246.738	242.319	268.219	73.8236	95.7287	75.2815	down
CG31145	404.818	-1.24982	0.123117	-10.1515	3.26e-24	2.77e-23	562.645	556.188	592.006	204.835	274.047	239.186	down
CG31156	915.836	1.24439	0.0817762	15.2171	2.72e-52	5.98e-51	554.386	532.338	543.919	1395.37	1243.53	1225.47	up
CG3117	178.83	-1.09224	0.181824	-6.00712	1.89e-09	7.06e-09	227.123	233.733	269.288	133.09	117.315	92.4343	down
CG31205	53.9261	-3.87483	0.432593	-8.95723	3.33e-19	2.19e-18	83.6225	107.803	111.135	12.4772	3.75407	4.76465	down
CG31207	1.8264	-4.35081	1.94679	-2.23486	0.0254266	0.0440337	3.09713	5.72407	2.13721	0	0	0	down
CG31219	13.7822	-2.46677	0.660317	-3.73574	0.000187162	0.000447574	20.6475	24.8043	24.5779	4.15908	4.69258	3.81172	down
CG31220	152.085	-2.24566	0.204764	-10.9671	5.5e-28	5.46e-27	261.191	241.365	251.122	49.9089	43.1718	65.7522	down
CG31233	110.612	-1.72309	0.293015	-5.88057	4.09e-09	1.49e-08	157.954	193.664	157.085	80.0622	24.4014	50.5053	down
CG31248	70.7381	-1.06075	0.265093	-4.00141	6.3e-05	0.000159448	87.752	94.4471	104.723	45.7498	44.1103	47.6465	down
CG31259	213.093	-1.6077	0.165789	-9.69731	3.1e-22	2.39e-21	364.429	303.376	294.935	102.937	99.4827	113.399	down
CG31267	3.08523	5.04362	1.66461	3.02992	0.00244618	0.00504841	0	0	0	6.23861	7.50813	4.76465	up
CG31343	80.2479	1.95815	0.287006	6.8227	8.93e-12	3.92e-11	44.3922	28.6203	25.6465	103.977	147.347	131.504	up
CG31373	44.6625	-1.27619	0.414265	-3.08062	0.00206571	0.00431204	57.8131	59.1487	72.665	27.034	9.38516	41.929	down
CG31418	120.531	-1.87656	0.219353	-8.55497	1.18e-17	7.2e-17	209.572	168.86	190.211	45.7498	51.6184	57.1759	down
CG31419	86.2012	-1.86878	0.254646	-7.33875	2.16e-13	1.04e-12	150.727	134.516	120.752	37.4317	35.6636	38.1172	down
CG31436	15.8676	-1.96838	0.604994	-3.25356	0.0011397	0.00247778	29.9389	26.7123	19.2349	4.15908	5.6311	9.52931	down
CG31446	6.40594	-3.13235	1.07855	-2.90423	0.0036816	0.00738145	14.4533	11.4481	8.54883	2.07954	0	1.90586	down
CG31463	6.61585	3.10541	1.08953	2.85023	0.00436869	0.00865446	2.06475	0	2.13721	16.6363	13.1392	5.71759	up
CG31493	53.7047	-2.20828	0.349508	-6.31825	2.65e-10	1.05e-09	107.367	93.4931	64.1162	16.6363	23.4629	17.1528	down
CG31496	39.7777	-1.39879	0.370692	-3.77347	0.000160994	0.000388595	46.4569	68.6888	57.7046	27.034	18.7703	20.0116	down
CG31515	41.3141	-2.02872	0.372389	-5.44785	5.1e-08	1.72e-07	67.1045	76.3209	55.5674	17.6761	15.0163	16.1998	down
CG31524	64.0274	-1.96984	0.310678	-6.34047	2.29e-10	9.13e-10	122.853	103.987	79.0767	28.0738	21.5859	28.5879	down
CG31612	87.3718	1.27315	0.256547	4.96264	6.95e-07	2.13e-06	54.7159	38.1604	60.9104	124.772	136.085	109.587	up
CG31636	80.1807	-1.24609	0.262752	-4.74246	2.11e-06	6.17e-06	119.756	98.2631	120.752	36.3919	52.5569	53.3641	down
CG31659	190.209	-1.54008	0.188898	-8.15298	3.55e-16	2.01e-15	268.418	296.697	284.249	86.3008	77.8969	127.693	down
CG31663	1824.36	1.18883	0.0605066	19.6479	6.03e-86	2.87e-84	1174.84	1141.95	1019.45	2561.99	2527.42	2520.5	up
CG3168	558.498	-1.1541	0.129321	-8.92429	4.49e-19	2.93e-18	793.897	836.668	681.769	318.169	429.84	290.644	down
CG31680	55.0165	-1.7963	0.391173	-4.59209	4.39e-06	1.24e-05	88.7844	108.757	58.7732	18.7158	13.1392	41.929	down
CG31681	3.48972	5.21721	1.70421	3.06136	0.00220333	0.00457201	0	0	0	12.4772	7.50813	0.952931	up
CG31690	479.056	-1.71134	0.117158	-14.6072	2.53e-48	5.05e-47	688.595	755.577	758.708	188.198	240.26	242.997	down
CG31706	66.2717	1.29942	0.307819	4.22137	2.43e-05	6.4e-05	39.2303	24.8043	51.293	80.0622	109.806	92.4343	up
CG31808	88.1799	-1.10736	0.297247	-3.72539	0.00019501	0.000465321	113.561	112.573	135.713	28.0738	60.065	79.0933	down
CG31809	24.7278	2.36733	0.655673	3.61054	0.000305565	0.000713057	1.03238	14.3102	8.54883	80.0622	24.4014	20.0116	up
CG31810	9.302	4.13869	1.08435	3.81673	0.00013523	0.000329667	0	2.86203	0	20.7954	15.9548	16.1998	up
CG31872	5307.48	-1.7082	0.0360758	-47.3503	0	0	8161.97	8099.55	8121.39	2493.37	2541.5	2427.12	down
CG31897	465.496	1.09004	0.139186	7.83156	4.82e-15	2.56e-14	360.299	315.778	215.858	649.856	621.298	629.887	up
CG31926	18.0575	3.29239	0.676246	4.86862	1.12e-06	3.37e-06	4.1295	5.72407	0	33.2726	34.7251	30.4938	up
CG31928	14.6271	7.28865	1.29267	5.63844	1.72e-08	5.97e-08	0	0	0	29.1135	28.1555	30.4938	up
CG32052	264.304	2.64117	0.161079	16.3967	2.02e-60	5.54e-59	79.493	76.3209	63.0476	425.266	483.336	458.36	up
CG32107	2.30242	-4.68541	1.98469	-2.36077	0.0182369	0.03242	0	9.54011	4.27441	0	0	0	down
CG32301	2100.29	1.66261	0.0627528	26.4945	1.12e-154	1.58e-152	1024.12	906.311	1097.46	3119.31	3266.04	3188.51	up
CG32318	21.9555	1.09606	0.498699	2.19784	0.0279604	0.0480106	19.6151	8.5861	13.8918	30.1533	35.6636	23.8233	up
CG32354	222.672	-1.05934	0.155123	-6.82899	8.55e-12	3.75e-11	308.68	287.157	306.689	159.085	125.761	148.657	down
CG32407	617.499	-1.48678	0.0960319	-15.4822	4.58e-54	1.07e-52	871.326	939.701	918.999	342.084	301.264	331.62	down
CG32447	35.3748	-1.66245	0.405693	-4.0978	4.17e-05	0.000107428	70.2016	42.9305	48.0872	20.7954	16.8933	13.341	down
CG32457	2759.16	-3.2685	0.0660173	-49.5098	0	0	4955.41	5373.94	4667.66	553.157	531.2	473.607	down
CG32544	15.3011	-1.71451	0.61733	-2.7773	0.00548127	0.0106803	13.4209	33.3904	23.5093	7.27838	5.6311	8.57638	down
CG3257	149.592	1.78309	0.201635	8.84315	9.31e-19	6e-18	76.3958	52.4706	73.7336	220.431	250.584	223.939	up
CG32679	2.22843	4.57814	1.87921	2.4362	0.0148423	0.0268706	0	0	0	2.07954	9.38516	1.90586	up
CG32695	9.4124	-2.64825	0.824976	-3.21009	0.00132694	0.00285605	20.6475	15.2642	12.8232	2.07954	3.75407	1.90586	down
CG32712	286.612	-2.52617	0.166682	-15.1556	6.96e-52	1.51e-50	485.217	545.694	434.922	65.5055	84.4665	103.869	down
CG32816	70.0937	1.67278	0.293024	5.70868	1.14e-08	4.02e-08	35.1008	22.8963	42.7441	117.494	104.175	98.1519	up
CG32833	35.3536	-1.98837	0.461625	-4.30732	1.65e-05	4.43e-05	52.6512	62.9647	53.4302	27.034	10.3237	5.71759	down
CG32982	931.915	-1.31318	0.0888165	-14.7853	1.82e-49	3.76e-48	1240.92	1357.56	1387.05	606.185	486.151	513.63	down
CG32985	73.6467	-1.60821	0.270126	-5.95357	2.62e-09	9.72e-09	101.173	108.757	122.889	35.3521	40.3562	33.3526	down
CG33062	447.2	1.05592	0.117246	9.00603	2.14e-19	1.41e-18	285.968	265.215	320.581	665.452	583.757	562.229	up
CG33080	174.802	-1.34237	0.197032	-6.81298	9.56e-12	4.18e-11	231.252	239.457	282.111	75.9031	126.7	93.3872	down
CG33258	12.9202	1.59326	0.667171	2.38808	0.0169369	0.0302628	4.1295	7.63209	7.48022	28.0738	18.7703	11.4352	up
CG33270	17.4264	1.44953	0.610066	2.37603	0.0175002	0.0312091	2.06475	16.2182	9.61743	21.8352	29.094	25.7291	up
CG33272	8.01543	1.88124	0.851352	2.20971	0.0271253	0.0467254	3.09713	1.90802	5.34302	10.3977	18.7703	8.57638	up
CG33333	1.83946	-4.35963	1.93584	-2.25206	0.0243184	0.0422957	4.1295	4.77006	2.13721	0	0	0	down
CG3349	8.10467	-2.41899	0.920861	-2.62687	0.00861733	0.0163024	14.4533	9.54011	17.0977	0	5.6311	1.90586	down
CG33511	16.6425	-1.7926	0.575595	-3.11434	0.00184354	0.00388335	19.6151	24.8043	33.1267	6.23861	8.44665	7.62345	down
CG33514	48.8595	1.04483	0.328383	3.18174	0.00146395	0.00312754	33.036	30.5284	32.0581	82.1418	56.311	59.0817	up
CG3376	3822.45	-1.00118	0.0452833	-22.1092	2.58e-108	1.94e-106	4948.18	5041.95	5304.55	2520.4	2449.53	2670.11	down
CG33792	51.7386	1.58923	0.329016	4.83023	1.36e-06	4.05e-06	22.7123	23.8503	30.9895	77.9827	90.0976	64.7993	up
CG33923	30.8076	1.54215	0.452476	3.40825	0.000653817	0.00146348	20.6475	7.63209	19.2349	33.2726	49.7414	54.3171	up
CG33926	134.837	-2.66128	0.24028	-11.0757	1.65e-28	1.65e-27	232.285	241.365	225.475	24.9545	53.4954	31.4467	down
CG3397	572.885	-1.98095	0.117309	-16.8866	5.65e-64	1.69e-62	859.969	877.69	1004.49	256.823	248.707	189.633	down
CG34002	136.884	-1.10091	0.205036	-5.36937	7.9e-08	2.61e-07	196.151	173.63	190.211	99.8178	94.7901	66.7052	down
CG34008	40.7825	-1.63776	0.368065	-4.44967	8.6e-06	2.37e-05	52.6512	62.0107	70.5278	20.7954	23.4629	15.2469	down
CG34011	52.9129	-1.09923	0.311619	-3.52747	0.000419549	0.000963094	76.3958	79.1829	60.9104	29.1135	35.6636	36.2114	down
CG34033	90.8216	-1.66893	0.249094	-6.70002	2.08e-11	8.89e-11	144.533	129.746	139.987	54.068	38.4792	38.1172	down
CG34034	425.579	-1.08993	0.119731	-9.10312	8.78e-20	5.94e-19	611.167	587.671	538.576	266.181	307.833	242.044	down
CG34038	7.73234	2.20009	0.910419	2.41657	0.0156676	0.0282169	4.1295	0	4.27441	12.4772	14.0777	11.4352	up
CG34041	70.9387	-2.26771	0.288524	-7.85967	3.85e-15	2.07e-14	110.464	111.619	130.37	24.9545	24.4014	23.8233	down
CG34049	897.097	-1.60621	0.0819093	-19.6096	1.28e-85	5.99e-84	1392.68	1396.67	1262.02	448.14	453.303	429.772	down
CG34051	338.491	-1.94785	0.136427	-14.2776	3.02e-46	5.69e-45	567.807	523.752	521.478	138.289	159.548	120.069	down
CG34054	20.7033	-3.01688	0.587049	-5.13906	2.76e-07	8.76e-07	36.1332	29.5743	44.8813	4.15908	3.75407	5.71759	down
CG34056	48.7542	-1.08343	0.339488	-3.19136	0.00141606	0.00303223	56.7807	70.5968	71.5964	20.7954	40.3562	32.3997	down
CG34057	23.5704	-1.70521	0.526259	-3.24025	0.00119423	0.0025872	45.4246	28.6203	34.1953	12.4772	16.8933	3.81172	down
CG34129	134.684	-1.36868	0.20841	-6.56722	5.13e-11	2.13e-10	187.892	228.963	165.634	69.6645	83.528	72.4228	down
CG34130	125.545	-2.09218	0.229536	-9.11483	7.88e-20	5.35e-19	177.569	200.342	231.887	60.3066	45.0488	38.1172	down
CG34166	136.308	-3.99941	0.282251	-14.1697	1.41e-45	2.58e-44	264.288	246.135	258.602	27.034	8.44665	13.341	down
CG34172	57.6715	1.56734	0.308014	5.08855	3.61e-07	1.13e-06	35.1008	28.6203	23.5093	89.4201	77.8969	91.4814	up
CG34173	770.071	-1.07206	0.106707	-10.0468	9.49e-24	7.86e-23	1118.06	1110.47	902.97	436.703	484.274	567.947	down
CG34195	190.438	1.88675	0.199341	9.46496	2.94e-21	2.14e-20	57.8131	106.849	78.008	267.221	310.649	322.091	up
CG34203	7.62462	-1.8774	0.889481	-2.11066	0.0348013	0.0584387	14.4533	17.1722	4.27441	4.15908	1.87703	3.81172	down
CG34221	16.1095	3.87464	0.783325	4.9464	7.56e-07	2.31e-06	2.06475	0	4.27441	25.9942	30.971	33.3526	up
CG34232	56.6697	-1.40864	0.314951	-4.47259	7.73e-06	2.14e-05	69.1692	96.3551	81.2139	38.4715	30.0325	24.7762	down
CG34281	13.5555	-1.86066	0.726596	-2.56079	0.0104433	0.0194637	37.1655	9.54011	17.0977	6.23861	9.38516	1.90586	down
CG34290	6.68543	3.12723	1.06045	2.94897	0.00318836	0.00646972	2.06475	0	2.13721	10.3977	14.0777	11.4352	up
CG34299	34.8296	-2.04153	0.427462	-4.77594	1.79e-06	5.27e-06	64.0073	48.6546	55.5674	12.4772	20.6474	7.62345	down
CG34342	85.3266	-1.45008	0.271757	-5.33593	9.51e-08	3.13e-07	119.756	139.286	115.409	58.2271	49.7414	29.5409	down
CG34345	16.1963	-1.40997	0.573906	-2.4568	0.014018	0.0255051	25.8094	19.0802	25.6465	12.4772	8.44665	5.71759	down
CG34377	43.3732	-1.44174	0.424139	-3.39923	0.000675769	0.00151079	40.2627	67.7348	82.2825	22.8749	36.6021	10.4822	down
CG34386	210.79	-1.5239	0.175109	-8.70259	3.24e-18	2.04e-17	291.13	309.1	338.747	86.3008	106.052	133.41	down
CG34393	134.733	1.36766	0.221187	6.18325	6.28e-10	2.43e-09	92.9139	65.8268	67.322	158.045	232.752	191.539	up
CG34398	386.87	-1.11038	0.141508	-7.84681	4.27e-15	2.28e-14	544.062	512.304	531.096	184.039	256.215	293.503	down
CG34432	1462.33	-1.15292	0.0648082	-17.7897	8.49e-71	2.98e-69	2001.78	2029.18	2019.66	980.502	870.943	871.932	down
CG34436	179.966	-2.52726	0.187108	-13.5069	1.42e-41	2.27e-40	308.68	297.651	314.169	46.7896	58.188	54.3171	down
CG34445	54.4858	-1.01294	0.337385	-3.00234	0.00267915	0.00549679	74.3311	54.3786	89.7627	47.8294	24.4014	36.2114	down
CG34447	76.3958	-2.08925	0.29001	-7.20406	5.84e-13	2.75e-12	126.982	107.803	136.781	18.7158	33.7866	34.3055	down
CG34448	19.1556	-2.30561	0.584462	-3.94485	7.99e-05	0.000200053	39.2303	37.2064	19.2349	4.15908	9.38516	5.71759	down
CG34451	15.4496	-2.52525	0.632768	-3.9908	6.58e-05	0.000166133	25.8094	29.5743	23.5093	6.23861	3.75407	3.81172	down
CG34462	12.4665	-2.41822	0.752862	-3.21204	0.00131796	0.00283801	24.777	29.5743	8.54883	6.23861	3.75407	1.90586	down
CG3502	159.09	3.65536	0.23902	15.2931	8.5e-53	1.89e-51	27.8742	20.9882	21.3721	324.408	275.924	283.973	up
CG3520	312.584	1.13568	0.136463	8.32223	8.63e-17	5.04e-16	217.831	194.618	174.182	400.311	468.32	420.243	up
CG3640	140.694	-1.84374	0.224471	-8.21374	2.14e-16	1.23e-15	215.767	201.296	242.573	85.2611	51.6184	47.6465	down
CG3690	54.461	-1.77237	0.324158	-5.46763	4.56e-08	1.54e-07	74.3311	79.1829	99.3801	22.8749	30.0325	20.9645	down
CG3706	11.2137	1.55809	0.714496	2.18068	0.0292069	0.0499671	4.1295	8.5861	4.27441	13.517	25.3399	11.4352	up
CG3769	27.6279	2.99914	0.528697	5.67269	1.41e-08	4.92e-08	4.1295	3.81604	10.686	37.4317	54.4339	55.27	up
CG3927	6128.65	-1.12496	0.0345017	-32.6058	3.39e-233	9.54e-231	8352.96	8485.93	8370.37	3971.92	3741.86	3848.89	down
CG3999	38.7039	-1.69646	0.375435	-4.51866	6.22e-06	1.74e-05	66.0721	61.0567	50.2244	20.7954	15.0163	19.0586	down
CG4009	11.1211	-2.57424	0.789962	-3.25869	0.00111929	0.00243504	20.6475	15.2642	21.3721	0	5.6311	3.81172	down
CG4049	1615.02	1.46738	0.0690011	21.266	2.34e-100	1.56e-98	904.362	863.38	805.727	2288.53	2567.78	2260.35	up
CG4115	32.3411	-1.04388	0.396148	-2.63508	0.00841172	0.015939	39.2303	48.6546	42.7441	20.7954	16.8933	25.7291	down
CG41284	312.04	-1.18205	0.141876	-8.33161	7.98e-17	4.67e-16	480.055	456.017	363.325	184.039	185.826	202.974	down
CG4133	95.9655	1.86984	0.256798	7.28138	3.3e-13	1.58e-12	41.295	31.4824	51.293	149.727	129.515	172.481	up
CG41434	112.312	1.72131	0.231907	7.42242	1.15e-13	5.66e-13	41.295	50.5626	65.1848	160.124	166.117	190.586	up
CG42235	240.463	1.27178	0.148965	8.53742	1.37e-17	8.35e-17	131.112	144.056	147.467	324.408	366.021	329.714	up
CG42240	583.451	-1.29218	0.106938	-12.0834	1.29e-33	1.57e-32	780.476	807.093	898.695	327.527	381.976	304.938	down
CG42259	37.8538	-1.33975	0.390201	-3.43347	0.000595897	0.00134196	39.2303	56.2867	67.322	19.7556	16.8933	27.635	down
CG42329	25.4873	-2.08798	0.51299	-4.07022	4.7e-05	0.000120401	57.8131	37.2064	28.8523	8.31815	15.0163	5.71759	down
CG42357	4.65936	5.63364	1.55701	3.61824	0.000296614	0.000693654	0	0	0	16.6363	7.50813	3.81172	up
CG42365	462.086	1.16567	0.110386	10.5599	4.57e-26	4.19e-25	289.065	258.537	307.758	670.651	615.667	630.84	up
CG42390	884.541	1.30636	0.0790167	16.5327	2.13e-61	5.99e-60	487.282	525.66	515.067	1216.53	1284.83	1277.88	up
CG42404	79.9646	-1.2042	0.254099	-4.7391	2.15e-06	6.27e-06	109.432	99.2172	126.095	45.7498	49.7414	49.5524	down
CG42464	15.7791	-2.34128	0.670247	-3.49316	0.000477338	0.00108765	18.5828	20.9882	39.5383	4.15908	1.87703	9.52931	down
CG42465	22.4924	-1.24978	0.512031	-2.44082	0.0146538	0.0265686	32.0037	36.2524	26.7151	14.5568	19.7088	5.71759	down
CG42467	6.88312	-3.69676	1.13828	-3.24766	0.00116359	0.00252759	14.4533	15.2642	8.54883	2.07954	0	0.952931	down
CG42471	50.2216	-1.65302	0.371851	-4.44537	8.77e-06	2.42e-05	57.8131	70.5968	100.449	18.7158	36.6021	17.1528	down
CG42481	338.289	-2.02455	0.132346	-15.2974	7.95e-53	1.77e-51	521.35	566.683	540.713	145.568	122.007	133.41	down
CG42489	80.8074	2.64673	0.291028	9.09441	9.51e-20	6.42e-19	22.7123	26.7123	17.0977	126.852	132.331	159.139	up
CG42500	13.0715	1.43994	0.671849	2.14325	0.0320929	0.0542853	10.3238	8.5861	2.13721	16.6363	15.0163	25.7291	up
CG42521	830.897	-2.31696	0.0953375	-24.3027	1.84e-130	1.95e-128	1364.8	1425.29	1360.33	324.408	262.785	247.762	down
CG42564	143.326	-1.38726	0.193393	-7.17326	7.32e-13	3.43e-12	197.184	207.02	217.995	75.9031	71.3272	90.5284	down
CG42587	62.9547	1.27446	0.315544	4.03894	5.37e-05	0.000136826	25.8094	54.3786	29.9209	83.1815	90.0976	94.3402	up
CG42613	246.848	-1.0401	0.145059	-7.17021	7.49e-13	3.5e-12	332.425	317.686	346.228	174.681	162.363	147.704	down
CG42682	30.5913	-2.27942	0.446284	-5.10757	3.26e-07	1.03e-06	45.4246	45.7925	60.9104	12.4772	7.50813	11.4352	down
CG42694	404.909	-1.99442	0.13158	-15.1575	6.76e-52	1.47e-50	684.465	651.59	606.967	129.971	182.072	174.386	down
CG4271	44.1139	-1.42011	0.363785	-3.90371	9.47e-05	0.000235598	78.4606	62.9647	51.293	20.7954	18.7703	32.3997	down
CG42713	77.7046	-3.80059	0.349065	-10.8879	1.32e-27	1.29e-26	146.597	152.642	135.713	10.3977	5.6311	15.2469	down
CG42749	107.487	1.02821	0.23678	4.34245	1.41e-05	3.81e-05	85.6872	66.7808	59.8418	117.494	143.593	171.528	up
CG42782	108.761	-1.90682	0.234823	-8.12025	4.65e-16	2.61e-15	155.889	165.998	193.417	44.7101	54.4339	38.1172	down
CG42789	120.017	-1.63532	0.224522	-7.28357	3.25e-13	1.55e-12	171.374	220.377	152.81	59.2668	61.0036	55.27	down
CG42792	32.1297	-1.19025	0.409786	-2.90456	0.00367769	0.00737476	52.6512	43.8845	37.4011	23.9147	21.5859	13.341	down
CG42807	84.651	-2.55828	0.287662	-8.89335	5.93e-19	3.85e-18	168.277	141.194	125.027	16.6363	26.2785	30.4938	down
CG42819	572.8	5.54469	0.192906	28.743	1.11e-181	2.02e-179	20.6475	29.5743	21.3721	1177.02	1099.94	1088.25	up
CG42821	17.5113	-1.61423	0.647578	-2.49273	0.0126767	0.0232775	36.1332	13.3562	29.9209	2.07954	15.9548	7.62345	down
CG42822	278.56	-1.08217	0.144109	-7.50936	5.94e-14	2.98e-13	368.558	373.018	394.315	150.767	204.597	180.104	down
CG42824	20.6028	-2.5602	0.608946	-4.20431	2.62e-05	6.88e-05	43.3598	25.7583	36.3325	12.4772	1.87703	3.81172	down
CG42827	1219.03	-3.07674	0.0865055	-35.567	4.54e-277	1.89e-274	2303.23	2244.79	1991.88	239.147	274.047	261.103	down
CG42828	1158.95	-2.47085	0.0804077	-30.729	2.33e-207	5.69e-205	1902.67	2004.38	1983.33	375.357	376.345	311.608	down
CG42852	107.602	-2.52749	0.254461	-9.9327	3e-23	2.43e-22	194.087	211.79	144.261	31.1931	33.7866	30.4938	down
CG42866	23.4111	-2.46921	0.518265	-4.76438	1.89e-06	5.56e-06	39.2303	39.1145	40.6069	8.31815	9.38516	3.81172	down
CG42869	9.41818	-3.40823	0.946399	-3.60126	0.00031668	0.000737551	12.3885	20.0342	19.2349	1.03977	0	3.81172	down
CG42870	704.026	-2.36062	0.0939852	-25.117	3.24e-139	3.96e-137	1191.36	1203.96	1140.2	232.908	233.691	222.033	down
CG42876	11.2835	2.13669	0.8101	2.63757	0.00835034	0.0158343	3.09713	0	9.61743	22.8749	18.7703	13.341	up
CG4297	224.682	-1.1688	0.165884	-7.04588	1.84e-12	8.41e-12	337.587	304.33	290.66	163.244	140.777	111.493	down
CG43050	347.476	2.8967	0.15599	18.5698	5.64e-77	2.23e-75	108.4	76.3209	61.979	614.504	614.728	608.923	up
CG43054	270.75	-1.99641	0.159682	-12.5024	7.24e-36	9.5e-35	447.019	456.971	395.383	89.4201	102.298	133.41	down
CG43057	52.7498	-1.18375	0.3357	-3.52622	0.000421534	0.000967479	61.9426	93.4931	64.1162	35.3521	22.5244	39.0702	down
CG43063	37.3737	-1.79562	0.409549	-4.38438	1.16e-05	3.16e-05	47.4893	64.8728	61.979	8.31815	22.5244	19.0586	down
CG43066	305.634	-1.11676	0.130193	-8.57767	9.68e-18	5.95e-17	438.76	398.777	417.824	186.119	204.597	187.727	down
CG43071	23.3815	1.25005	0.4692	2.66421	0.00771694	0.0147239	15.4856	15.2642	10.686	37.4317	33.7866	27.635	up
CG43102	548.535	-1.77224	0.110558	-16.0299	7.9e-58	2.03e-56	887.844	839.53	819.619	211.073	280.616	252.527	down
CG43110	1527.63	-3.09351	0.0803783	-38.4868	0	0	2634.62	2763.77	2807.22	289.056	295.633	375.455	down
CG43145	23.4481	-1.49257	0.483392	-3.0877	0.00201713	0.00421879	24.777	44.8385	34.1953	10.3977	13.1392	13.341	down
CG43147	1564.13	-2.05675	0.0707364	-29.0763	7.16e-186	1.34e-183	2540.68	2655.01	2371.23	562.515	599.712	655.617	down
CG43185	51.0781	-2.68998	0.391522	-6.87057	6.39e-12	2.83e-11	74.3311	110.665	80.1453	18.7158	16.8933	5.71759	down
CG43207	583.037	-1.12607	0.10786	-10.4401	1.63e-25	1.46e-24	786.671	759.393	852.746	399.271	389.484	310.656	down
CG43229	26.7922	-2.12405	0.490354	-4.33167	1.48e-05	3.98e-05	47.4893	53.4246	29.9209	7.27838	15.0163	7.62345	down
CG43235	21.6182	-2.58532	0.566545	-4.56331	5.04e-06	1.42e-05	30.9713	53.4246	26.7151	7.27838	7.50813	3.81172	down
CG43249	1925.3	-1.06651	0.0594608	-17.9364	6.13e-72	2.19e-70	2657.34	2578.69	2582.81	1222.77	1167.51	1342.68	down
CG43254	78.3136	-2.09674	0.292139	-7.1772	7.12e-13	3.33e-12	143.5	134.516	102.586	34.3124	19.7088	35.2584	down
CG43271	337.679	-1.09602	0.136981	-8.00124	1.23e-15	6.76e-15	461.472	497.994	419.961	250.584	209.289	186.774	down
CG4328	5.2482	-2.43756	1.13075	-2.15571	0.0311067	0.0528034	2.06475	9.54011	14.9604	2.07954	0.938516	1.90586	down
CG43315	28.2268	1.47377	0.464947	3.16975	0.00152569	0.00325353	14.4533	13.3562	17.0977	40.551	59.1265	24.7762	up
CG43335	12.4388	-1.49376	0.700079	-2.1337	0.0328674	0.055472	16.518	7.63209	30.9895	6.23861	5.6311	7.62345	down
CG43336	3.93946	-5.45317	1.57771	-3.45638	0.000547487	0.00123833	7.22663	5.72407	10.686	0	0	0	down
CG43342	160.002	1.19285	0.181012	6.58989	4.4e-11	1.84e-10	107.367	100.171	84.4197	224.59	225.244	218.221	up
CG43350	26.4203	-1.82084	0.473849	-3.84266	0.00012171	0.000298508	49.5541	32.4364	41.6755	8.31815	9.38516	17.1528	down
CG43354	6.60913	-2.04342	0.942766	-2.16747	0.0301987	0.0514173	6.19426	17.1722	8.54883	2.07954	3.75407	1.90586	down
CG43392	319.568	-1.84569	0.150323	-12.2782	1.19e-34	1.5e-33	506.897	552.372	441.333	111.255	146.409	159.139	down
CG43400	50.3573	1.33571	0.354101	3.7721	0.000161879	0.000390514	19.6151	27.6663	38.4697	90.4599	52.5569	73.3757	up
CG43401	448.216	-1.16965	0.107349	-10.8957	1.21e-27	1.18e-26	633.879	602.935	625.133	272.419	289.063	265.868	down
CG43402	639.519	-1.24978	0.0950501	-13.1486	1.73e-39	2.59e-38	949.786	892.954	858.089	396.152	391.361	348.773	down
CG43407	8.71724	-2.98942	0.892159	-3.35077	0.000805874	0.0017847	18.5828	17.1722	10.686	2.07954	1.87703	1.90586	down
CG43449	1174.56	-1.88106	0.0800824	-23.4891	5.28e-122	4.95e-120	1987.32	1874.63	1679.84	525.083	502.106	478.371	down
CG43646	1.65434	-4.20876	2.01623	-2.08744	0.036848	0.0615481	2.06475	5.72407	2.13721	0	0	0	down
CG43668	91.8422	-2.30173	0.272923	-8.43365	3.35e-17	2e-16	137.306	178.4	142.124	38.4715	33.7866	20.9645	down
CG4372	44.3497	-3.91517	0.479662	-8.16237	3.29e-16	1.86e-15	66.0721	100.171	83.3511	4.15908	2.81555	9.52931	down
CG43725	19.7183	-2.93958	0.588942	-4.99129	6e-07	1.85e-06	39.2303	33.3904	32.0581	4.15908	3.75407	5.71759	down
CG43740	595.16	-1.24955	0.100527	-12.43	1.8e-35	2.31e-34	813.512	846.208	854.883	318.169	394.177	344.008	down
CG4377	19.9896	-1.4482	0.529269	-2.73623	0.00621473	0.0120171	18.5828	28.6203	40.6069	10.3977	12.2007	9.52931	down
CG43774	15.794	-5.5781	1.14806	-4.85871	1.18e-06	3.53e-06	24.777	38.1604	29.9209	0	0	1.90586	down
CG43784	10.2769	1.60299	0.784414	2.04356	0.0409974	0.0677617	4.1295	4.77006	6.41162	12.4772	28.1555	5.71759	up
CG43815	91.8844	-1.31753	0.267346	-4.92817	8.3e-07	2.52e-06	123.885	156.458	113.272	41.5908	72.2658	43.8348	down
CG43901	63.5252	1.14269	0.301051	3.79568	0.000147237	0.000357055	35.1008	30.5284	53.4302	96.6985	89.159	76.2345	up
CG43915	394.568	-1.37485	0.127438	-10.7884	3.91e-27	3.72e-26	562.645	552.372	594.144	204.835	259.969	193.445	down
CG43931	35.9439	-1.22592	0.377864	-3.24435	0.00117718	0.00255367	46.4569	55.3326	49.1558	24.9545	16.8933	22.8703	down
CG43980	382.083	-1.73918	0.137112	-12.6844	7.22e-37	9.87e-36	570.904	581.947	610.173	219.391	161.425	148.657	down
CG44004	336.671	1.76532	0.152224	11.5969	4.27e-31	4.77e-30	156.921	187.94	113.272	489.731	550.909	521.253	up
CG44005	13.6382	3.17293	0.745717	4.25488	2.09e-05	5.55e-05	2.06475	1.90802	4.27441	18.7158	26.2785	28.5879	up
CG4408	21.9061	-2.17513	0.558495	-3.89463	9.83e-05	0.000243935	32.0037	40.0685	35.2639	15.5965	4.69258	3.81172	down
CG44102	47.0864	-1.09978	0.341145	-3.2238	0.00126503	0.00272871	80.5253	63.9187	48.0872	33.2726	30.0325	26.6821	down
CG44139	4.53371	-2.60499	1.21851	-2.13785	0.0325289	0.0549724	13.4209	5.72407	4.27441	0	1.87703	1.90586	down
CG44251	37.8087	-1.47553	0.421296	-3.50236	0.00046116	0.00105305	52.6512	37.2064	76.9394	27.034	21.5859	11.4352	down
CG44290	46.1633	-2.11443	0.35824	-5.90228	3.59e-09	1.31e-08	71.234	73.4589	80.1453	21.8352	12.2007	18.1057	down
CG44314	1347.26	-1.27995	0.0659501	-19.4078	6.63e-84	2.98e-82	1839.69	1878.45	2007.91	785.026	797.739	774.733	down
CG44325	1012.89	-1.06159	0.0761612	-13.9387	3.69e-44	6.46e-43	1461.84	1297.46	1349.65	665.452	664.47	638.464	down
CG44426	6.21067	-2.1376	1.03446	-2.06639	0.0387921	0.0644874	11.3561	1.90802	17.0977	3.11931	1.87703	1.90586	down
CG44622	29.2469	1.48557	0.479811	3.09616	0.00196042	0.00411081	21.6799	20.0342	4.27441	41.5908	46.9258	40.976	up
CG44623	118.955	1.93649	0.225882	8.57299	1.01e-17	6.19e-17	45.4246	42.9305	59.8418	180.92	210.228	174.386	up
CG44666	5.33326	-5.89598	1.4917	-3.95253	7.73e-05	0.000193962	10.3238	15.2642	6.41162	0	0	0	down
CG44869	16.0063	-1.14057	0.564214	-2.02152	0.0432262	0.0711457	21.6799	20.9882	23.5093	6.23861	13.1392	10.4822	down
CG44954	135.468	1.26149	0.235258	5.36214	8.22e-08	2.72e-07	76.3958	65.8268	97.2429	228.749	210.228	134.363	up
CG45072	95.2557	-5.57346	0.471183	-11.8287	2.78e-32	3.22e-31	163.115	187.94	208.378	8.31815	1.87703	1.90586	down
CG45073	17.2718	1.87671	0.61075	3.07279	0.00212064	0.00441388	2.06475	11.4481	8.54883	33.2726	19.7088	28.5879	up
CG45116	52.9904	1.6059	0.355871	4.51258	6.4e-06	1.79e-05	35.1008	30.5284	12.8232	65.5055	88.2205	85.7638	up
CG45273	5.25153	2.75811	1.14497	2.4089	0.0160007	0.0287408	0	1.90802	2.13721	10.3977	5.6311	11.4352	up
CG45488	10.2769	1.60299	0.784414	2.04356	0.0409974	0.0677617	4.1295	4.77006	6.41162	12.4772	28.1555	5.71759	up
CG45490	9.63094	-2.15687	0.859965	-2.50809	0.0121387	0.0223626	29.9389	6.67808	10.686	1.03977	5.6311	3.81172	down
CG45493	10.2769	1.60299	0.784414	2.04356	0.0409974	0.0677617	4.1295	4.77006	6.41162	12.4772	28.1555	5.71759	up
CG45494	10.2769	1.60299	0.784414	2.04356	0.0409974	0.0677617	4.1295	4.77006	6.41162	12.4772	28.1555	5.71759	up
CG4563	596.961	-1.04142	0.0951274	-10.9477	6.82e-28	6.73e-27	780.476	792.783	837.785	379.516	416.701	374.502	down
CG4587	84.6595	1.63157	0.254371	6.41412	1.42e-10	5.71e-10	35.1008	43.8845	44.8813	136.21	116.376	131.504	up
CG4596	114.989	1.40974	0.244251	5.77171	7.85e-09	2.8e-08	56.7807	44.8385	87.6255	164.284	184.888	151.516	up
CG4610	932.106	1.22503	0.081299	15.0682	2.62e-51	5.66e-50	597.746	566.683	510.792	1288.27	1364.6	1264.54	up
CG46387	23.6671	1.65053	0.553714	2.98084	0.00287463	0.00587291	2.06475	17.1722	14.9604	40.551	26.2785	40.976	up
CG4678	24.6617	1.27267	0.489083	2.60215	0.00926402	0.0174239	12.3885	7.63209	23.5093	35.3521	30.971	38.1172	up
CG4741	98.6518	2.5963	0.280773	9.24696	2.31e-20	1.61e-19	20.6475	20.0342	43.8127	171.562	158.609	177.245	up
CG4752	1982.4	-1.28395	0.0603208	-21.2854	1.55e-100	1.03e-98	2871.04	2768.54	2794.4	1048.09	1211.62	1200.69	down
CG4757	43.0362	-1.88905	0.430137	-4.39173	1.12e-05	3.06e-05	66.0721	64.8728	72.665	6.23861	15.0163	33.3526	down
CG4781	72.5698	-2.06355	0.305582	-6.75285	1.45e-11	6.26e-11	117.691	133.562	100.449	16.6363	37.5407	29.5409	down
CG4797	39.2727	-1.0615	0.484784	-2.18964	0.0285502	0.0489453	62.9749	49.6086	47.0186	4.15908	35.6636	36.2114	down
CG4815	432.942	-1.7568	0.113902	-15.4239	1.13e-53	2.63e-52	691.692	678.302	634.75	188.198	204.597	200.116	down
CG4847	724.243	-1.94056	0.0942435	-20.5909	3.31e-94	1.93e-92	1134.58	1093.3	1220.35	282.817	324.727	289.691	down
CG4854	269.089	1.24641	0.145992	8.53751	1.37e-17	8.35e-17	175.504	155.504	147.467	421.106	355.698	359.255	up
CG4950	71.0765	-1.73585	0.28084	-6.18091	6.37e-10	2.46e-09	123.885	97.3091	106.86	31.1931	29.094	38.1172	down
CG5011	28.295	-1.41158	0.459572	-3.07151	0.00212981	0.00443012	32.0037	38.1604	53.4302	8.31815	16.8933	20.9645	down
CG5022	39.8561	1.59782	0.402253	3.97217	7.12e-05	0.000179366	10.3238	29.5743	19.2349	67.585	63.8191	48.5995	up
CG5023	54.9209	-1.39368	0.367429	-3.79307	0.000148794	0.000360764	67.1045	103.033	68.3906	31.1931	15.0163	44.7878	down
CG5162	693.133	-1.10165	0.0936071	-11.7688	5.65e-32	6.48e-31	905.394	982.631	947.851	483.493	441.103	398.325	down
CG5171	175.126	-1.22507	0.179966	-6.80724	9.95e-12	4.34e-11	233.317	219.423	283.18	114.375	101.36	99.1048	down
CG5246	15.7427	-1.74124	0.631646	-2.75668	0.00583921	0.0113316	14.4533	32.4364	25.6465	12.4772	5.6311	3.81172	down
CG5255	21.7045	1.34169	0.575677	2.33064	0.0197726	0.0349054	9.29139	20.9882	6.41162	17.6761	24.4014	51.4583	up
CG5321	39.3628	-1.5503	0.37649	-4.11776	3.83e-05	9.9e-05	49.5541	57.2407	69.4592	14.5568	24.4014	20.9645	down
CG5326	24.8161	-1.40036	0.478523	-2.92643	0.00342874	0.00691195	32.0037	43.8845	32.0581	14.5568	18.7703	7.62345	down
CG5334	670.641	1.09744	0.0898228	12.2178	2.5e-34	3.12e-33	422.242	444.569	414.618	868.207	944.147	930.061	up
CG5367	60.3236	1.0621	0.307953	3.44891	0.000562864	0.001272	26.8418	39.1145	51.293	91.4997	76.9583	76.2345	up
CG5391	277.415	1.61142	0.148664	10.8394	2.24e-27	2.17e-26	114.594	145.01	150.673	445.021	424.209	384.984	up
CG5397	25.6136	-1.62659	0.485334	-3.35147	0.000803824	0.00178138	33.036	40.0685	42.7441	20.7954	7.50813	9.52931	down
CG5399	1867.14	-2.60098	0.0612016	-42.4985	0	0	3212.75	3159.68	3246.42	502.208	547.155	534.594	down
CG5506	40.6043	-1.4877	0.380539	-3.90945	9.25e-05	0.000230416	59.8778	70.5968	49.1558	18.7158	30.0325	15.2469	down
CG5550	13.9049	-2.74551	0.703263	-3.90396	9.46e-05	0.000235438	19.6151	31.4824	21.3721	6.23861	2.81555	1.90586	down
CG5611	346.699	1.2146	0.141469	8.58561	9.04e-18	5.57e-17	230.22	188.894	207.309	548.998	405.439	499.336	up
CG5687	1012.54	1.38853	0.0730542	19.0069	1.5e-80	6.31e-79	560.58	564.775	553.537	1467.11	1433.11	1496.1	up
CG5697	178.029	-1.85493	0.202165	-9.17529	4.5e-20	3.09e-19	332.425	252.813	251.122	96.6985	75.0813	60.0347	down
CG5704	47.8453	-1.01694	0.343555	-2.96004	0.00307598	0.00625935	45.4246	79.1829	67.322	37.4317	27.217	30.4938	down
CG5707	27.1119	-1.24598	0.476279	-2.61608	0.00889466	0.0167878	25.8094	43.8845	44.8813	8.31815	15.9548	23.8233	down
CG5767	105.082	-4.96271	0.388373	-12.7782	2.17e-37	3.01e-36	207.508	166.952	236.161	10.3977	3.75407	5.71759	down
CG5773	104.865	-1.15968	0.244143	-4.75	2.03e-06	5.96e-06	114.594	154.55	165.634	56.1475	56.311	81.9521	down
CG5808	127.157	1.10576	0.203188	5.44202	5.27e-08	1.77e-07	84.6549	75.3669	82.2825	152.846	188.642	179.151	up
CG5860	283.307	-1.34054	0.16387	-8.18052	2.83e-16	1.61e-15	406.756	387.329	425.304	132.051	210.228	138.175	down
CG5863	90.4621	-3.0336	0.308668	-9.828	8.53e-23	6.78e-22	129.047	157.412	197.692	10.3977	24.4014	23.8233	down
CG5867	156.825	-1.05678	0.208486	-5.06883	4e-07	1.26e-06	221.961	224.193	189.143	101.897	73.2043	130.552	down
CG5895	9.20914	-1.79193	0.874928	-2.04809	0.040551	0.0671268	20.6475	9.54011	12.8232	0	9.38516	2.85879	down
CG5909	6.71951	-4.30774	1.29525	-3.32579	0.000881681	0.00194261	10.3238	15.2642	12.8232	0	0	1.90586	down
CG5928	14.4093	2.61055	0.706498	3.69505	0.00021984	0.00052197	0	5.72407	6.41162	27.034	23.4629	23.8233	up
CG5945	39.4724	3.45082	0.884371	3.90201	9.54e-05	0.00023712	8.25901	11.4481	0	80.0622	72.2658	64.7993	up
CG5958	924.555	-1.26986	0.0827103	-15.3531	3.38e-53	7.66e-52	1273.95	1405.26	1241.72	536.521	576.249	513.63	down
CG5966	1054.42	-1.87005	0.0824258	-22.6877	5.92e-114	4.85e-112	1646.64	1760.15	1559.09	499.089	429.84	431.678	down
CG6005	1439.47	1.74347	0.0700714	24.8814	1.18e-136	1.33e-134	708.21	671.624	605.898	2118.01	2233.67	2299.42	up
CG6026	14.6645	1.96701	0.722125	2.72392	0.0064513	0.0124411	8.25901	9.54011	0	12.4772	27.217	30.4938	up
CG6055	312.862	-1.5852	0.146915	-10.7899	3.84e-27	3.67e-26	508.961	435.983	463.774	126.852	156.732	184.869	down
CG6071	341.88	-1.14701	0.123483	-9.28879	1.56e-20	1.1e-19	471.796	493.224	447.745	222.511	213.982	202.021	down
CG6073	635.909	1.33969	0.0951371	14.0816	4.93e-45	8.9e-44	359.267	375.88	345.159	864.048	898.16	972.943	up
CG6118	76.663	-1.98869	0.337648	-5.88983	3.87e-09	1.41e-08	96.011	133.562	137.85	27.034	15.0163	50.5053	down
CG6125	451.583	-1.66393	0.127886	-13.0111	1.06e-38	1.54e-37	661.753	661.13	737.336	200.675	262.785	185.822	down
CG6149	116.511	-1.88584	0.256333	-7.35699	1.88e-13	9.12e-13	202.346	159.32	189.143	28.0738	54.4339	65.7522	down
CG6154	463.247	-1.18988	0.122048	-9.74934	1.86e-22	1.45e-21	560.58	654.452	718.102	252.664	309.71	283.973	down
CG6168	130.529	-1.69019	0.216478	-7.80768	5.82e-15	3.08e-14	173.439	217.515	207.309	47.8294	71.3272	65.7522	down
CG6201	79.6882	2.11867	0.270258	7.83943	4.53e-15	2.41e-14	25.8094	29.5743	34.1953	124.772	136.085	127.693	up
CG6231	1252.46	-1.03154	0.0682658	-15.1107	1.38e-51	2.98e-50	1728.2	1702.91	1615.73	785.026	866.251	816.662	down
CG6280	22.5099	-3.67795	0.641901	-5.72978	1.01e-08	3.56e-08	59.8778	34.3444	30.9895	4.15908	1.87703	3.81172	down
CG6293	20.8815	1.51717	0.518316	2.92713	0.00342111	0.00689981	12.3885	11.4481	8.54883	32.2328	20.6474	40.0231	up
CG6330	1588.77	-1.06865	0.0603271	-17.7143	3.25e-70	1.12e-68	2121.53	2182.78	2151.1	996.099	998.581	1082.53	down
CG6357	2201.87	-1.10917	0.0552604	-20.0717	1.3e-89	6.75e-88	3199.33	2951.71	2875.61	1398.49	1384.31	1401.76	down
CG6431	5.41619	-2.1486	1.07909	-1.99112	0.0464678	0.0758634	12.3885	7.63209	6.41162	4.15908	0	1.90586	down
CG6503	95.5999	-1.67707	0.250434	-6.69664	2.13e-11	9.08e-11	128.015	150.734	158.153	45.7498	34.7251	56.2229	down
CG6574	401.967	-1.25539	0.120682	-10.4024	2.42e-25	2.14e-24	507.929	597.211	594.144	254.743	224.305	233.468	down
CG6654	455.205	1.40128	0.10692	13.1059	3.05e-39	4.53e-38	249.835	247.089	253.259	655.055	652.269	673.722	up
CG6739	72.9184	-1.44374	0.310731	-4.64627	3.38e-06	9.7e-06	110.464	96.3551	113.272	30.1533	26.2785	60.9876	down
CG6749	78.8261	1.4426	0.31868	4.52679	5.99e-06	1.67e-05	18.5828	58.1947	50.2244	115.414	128.577	101.964	up
CG6830	535.879	-1.55009	0.102897	-15.0645	2.77e-51	5.97e-50	800.092	844.3	752.297	266.181	267.477	284.926	down
CG6841	883.965	1.22178	0.0792342	15.4199	1.2e-53	2.79e-52	547.159	497.04	548.194	1252.92	1246.35	1212.13	up
CG6885	9.79662	-1.99141	0.793444	-2.50983	0.0120789	0.022265	14.4533	23.8503	8.54883	6.23861	1.87703	3.81172	down
CG6908	63.0583	-2.28922	0.310106	-7.38208	1.56e-13	7.6e-13	113.561	100.171	100.449	18.7158	18.7703	26.6821	down
CG6972	419.918	1.76623	0.12834	13.7621	4.31e-43	7.28e-42	211.637	157.412	204.103	698.725	604.405	643.228	up
CG6996	22.1007	-1.66513	0.577996	-2.88087	0.00396583	0.00791698	12.3885	45.7925	42.7441	5.19885	13.1392	13.341	down
CG7016	9.09336	-1.73989	0.782171	-2.22444	0.0261188	0.04516	10.3238	20.9882	10.686	3.11931	5.6311	3.81172	down
CG7191	38.1185	1.49994	0.393506	3.81174	0.000137992	0.000336212	26.8418	20.0342	12.8232	47.8294	51.6184	69.564	up
CG7194	591.679	1.47549	0.096742	15.2518	1.6e-52	3.54e-51	334.49	303.376	301.346	846.372	890.652	873.838	up
CG7203	78.4373	1.71067	0.292517	5.8481	4.97e-09	1.8e-08	53.6836	26.7123	29.9209	117.494	136.085	106.728	up
CG7227	45.7341	-1.66191	0.392251	-4.23684	2.27e-05	5.99e-05	81.5577	43.8845	83.3511	13.517	20.6474	31.4467	down
CG7252	3.69791	-3.39861	1.48865	-2.28301	0.0224299	0.0392432	4.1295	7.63209	8.54883	0	1.87703	0	down
CG7296	8.42574	-2.05697	0.830664	-2.4763	0.0132753	0.0242858	8.25901	14.3102	18.1663	4.15908	3.75407	1.90586	down
CG7304	42.0951	-2.19678	0.464115	-4.73328	2.21e-06	6.44e-06	51.6188	89.677	66.2534	8.31815	30.0325	6.67052	down
CG7328	121.249	-1.45464	0.217259	-6.6954	2.15e-11	9.16e-11	170.342	185.078	177.388	69.6645	49.7414	75.2815	down
CG7342	238.756	-1.21557	0.164748	-7.37835	1.6e-13	7.81e-13	290.098	336.766	375.08	120.613	167.994	141.987	down
CG7384	166.172	-1.17575	0.180925	-6.49854	8.11e-11	3.32e-10	242.608	217.515	230.818	113.335	106.991	85.7638	down
CG7402	22.4163	-2.23724	0.590901	-3.78615	0.000152998	0.000370401	55.7483	20.9882	34.1953	10.3977	11.2622	1.90586	down
CG7408	46.2474	-1.06977	0.33397	-3.20319	0.00135913	0.00291854	54.7159	74.4129	58.7732	29.1135	33.7866	26.6821	down
CG7432	10.8467	-1.66934	0.75456	-2.21233	0.0269438	0.0464498	9.29139	20.9882	19.2349	4.15908	1.87703	9.52931	down
CG7497	588.737	-1.01119	0.094737	-10.6736	1.35e-26	1.27e-25	754.667	792.783	813.207	409.669	388.546	373.549	down
CG7542	280.337	-7.10246	1.08534	-6.54398	5.99e-11	2.48e-10	570.904	531.384	567.428	10.3977	0	1.90586	down
CG7579	48.3336	-1.72223	0.33809	-5.09401	3.51e-07	1.1e-06	81.5577	72.5048	68.3906	25.9942	24.4014	17.1528	down
CG7606	3.75944	3.37306	1.48728	2.26793	0.0233335	0.0407141	0	1.90802	0	8.31815	3.75407	8.57638	up
CG7631	3.19577	5.09751	1.71752	2.96795	0.00299797	0.00610637	0	0	0	2.07954	3.75407	13.341	up
CG7778	851.089	-1.56396	0.0846683	-18.4716	3.49e-76	1.35e-74	1195.49	1343.25	1276.98	431.504	449.549	409.76	down
CG7781	133.644	-1.11958	0.217202	-5.15458	2.54e-07	8.09e-07	167.245	195.572	185.937	97.7383	59.1265	96.246	down
CG7829	6.39916	-3.13585	1.07885	-2.90665	0.00365324	0.00733369	8.25901	13.3562	12.8232	2.07954	1.87703	0	down
CG7884	47.7228	-1.00792	0.376291	-2.67856	0.00739386	0.0141492	46.4569	86.815	57.7046	41.5908	35.6636	18.1057	down
CG7991	23.932	-1.42775	0.485239	-2.94237	0.00325711	0.00660094	41.295	32.4364	30.9895	12.4772	18.7703	7.62345	down
CG8028	14.8135	-1.2463	0.612003	-2.03644	0.0417066	0.0688723	19.6151	25.7583	17.0977	10.3977	12.2007	3.81172	down
CG8066	84.8806	-1.13003	0.255705	-4.41929	9.9e-06	2.71e-05	142.468	98.2631	108.998	49.9089	58.188	51.4583	down
CG8087	2.11306	-4.55065	2.03386	-2.23745	0.0252573	0.0437757	4.1295	0	8.54883	0	0	0	down
CG8100	7.00303	-2.13561	0.980383	-2.17834	0.0293805	0.0502356	14.4533	13.3562	6.41162	2.07954	0	5.71759	down
CG8157	521.19	1.70367	0.116159	14.6667	1.05e-48	2.13e-47	229.188	212.744	293.866	781.906	810.878	798.556	up
CG8160	180.275	1.30203	0.17225	7.55897	4.06e-14	2.05e-13	91.8815	117.343	102.586	251.624	259.969	258.244	up
CG8172	49.402	-1.87803	0.33503	-5.60554	2.08e-08	7.17e-08	68.1368	77.2749	87.6255	20.7954	19.7088	22.8703	down
CG8192	55.7061	-1.12441	0.307961	-3.65114	0.000261082	0.000614031	89.8167	66.7808	72.665	32.2328	41.2947	31.4467	down
CG8248	21.5937	1.02157	0.499847	2.04376	0.0409776	0.0677617	14.4533	12.4021	16.0291	17.6761	36.6021	32.3997	up
CG8303	235.216	-1.11641	0.167145	-6.6793	2.4e-11	1.02e-10	293.195	348.214	323.787	177.801	152.04	116.258	down
CG8399	130.222	-2.46474	0.239971	-10.271	9.52e-25	8.25e-24	210.605	222.285	228.681	40.551	54.4339	24.7762	down
CG8468	66.2381	-1.05167	0.280216	-3.75308	0.000174675	0.000419584	102.205	85.861	80.1453	37.4317	42.2332	49.5524	down
CG8483	40.6862	1.15994	0.37813	3.06758	0.002158	0.00448298	26.8418	32.4364	16.0291	48.8691	70.3887	49.5524	up
CG8500	16.0886	1.61645	0.608575	2.65613	0.0079043	0.0150481	10.3238	2.86203	10.686	29.1135	18.7703	24.7762	up
CG8501	21.7569	-1.11109	0.500133	-2.22158	0.0263114	0.0454445	26.8418	33.3904	28.8523	19.7556	14.0777	7.62345	down
CG8519	259.779	-2.12187	0.156554	-13.5536	7.54e-42	1.21e-40	400.562	456.017	410.344	108.136	81.6509	101.964	down
CG8539	40.5421	-2.98698	0.431817	-6.91724	4.61e-12	2.05e-11	50.5864	90.6311	74.8022	8.31815	9.38516	9.52931	down
CG8541	15.6509	3.05945	0.696074	4.39529	1.11e-05	3.01e-05	2.06475	5.72407	2.13721	28.0738	20.6474	35.2584	up
CG8543	129.76	2.29065	0.21635	10.5877	3.4e-26	3.14e-25	47.4893	41.9765	42.7441	205.874	233.691	206.786	up
CG8560	3387.81	-1.017	0.0443665	-22.9228	2.75e-116	2.38e-114	4472.25	4461.91	4670.87	2249.02	2311.57	2161.25	down
CG8630	130.718	-1.54938	0.207062	-7.4827	7.28e-14	3.63e-13	217.831	193.664	173.114	63.4259	61.9421	74.3286	down
CG8641	211.101	-2.07437	0.179745	-11.5406	8.23e-31	9.06e-30	294.227	356.8	372.943	70.7043	97.6057	74.3286	down
CG8642	15.1279	-1.81574	0.710249	-2.55648	0.0105737	0.0196868	18.5828	27.6663	24.5779	2.07954	15.9548	1.90586	down
CG8665	4822.14	-1.46084	0.0365886	-39.9262	0	0	7137.85	7084.49	7001.49	2529.76	2599.69	2579.58	down
CG8736	33.0848	1.10354	0.454187	2.42971	0.0151111	0.027302	8.25901	35.2984	19.2349	47.8294	47.8643	40.0231	up
CG8774	109.067	-1.90997	0.232352	-8.22013	2.03e-16	1.17e-15	177.569	192.71	146.399	48.8691	46.9258	41.929	down
CG8785	48.1968	-1.59418	0.340808	-4.67765	2.9e-06	8.37e-06	72.2663	82.999	61.979	20.7954	20.6474	30.4938	down
CG8837	830.522	-1.0119	0.0807566	-12.5302	5.1e-36	6.75e-35	1064.38	1130.5	1135.93	563.555	524.631	564.135	down
CG8850	12.7745	2.00598	0.722251	2.7774	0.00547957	0.0106786	6.19426	3.81604	5.34302	10.3977	36.6021	14.294	up
CG8854	18.525	-1.63086	0.536568	-3.03943	0.00237028	0.00489568	29.9389	29.5743	24.5779	6.23861	9.38516	11.4352	down
CG8861	26.7834	1.31376	0.466767	2.81459	0.00488389	0.00960158	15.4856	10.4941	20.3035	33.2726	52.5569	28.5879	up
CG8870	164.009	1.59865	0.203316	7.86288	3.75e-15	2.02e-14	83.6225	98.2631	61.979	207.954	277.801	254.433	up
CG8907	17.867	-1.71478	0.641428	-2.67338	0.00750922	0.0143529	30.9713	17.1722	34.1953	2.07954	5.6311	17.1528	down
CG8916	1.60755	4.10532	2.01242	2.03999	0.0413513	0.0683293	0	0	0	2.07954	3.75407	3.81172	up
CG8925	110.823	1.13147	0.230469	4.90942	9.13e-07	2.77e-06	60.9102	59.1487	88.6941	147.647	137.962	170.575	up
CG8960	366.692	-1.27531	0.125687	-10.1467	3.43e-24	2.91e-23	534.771	525.66	495.832	236.028	185.826	222.033	down
CG9029	1496.9	-2.69541	0.0691811	-38.9616	0	0	2515.9	2581.55	2682.19	415.908	395.115	390.702	down
CG9289	4.66561	-2.65399	1.17729	-2.25432	0.0241757	0.0420872	8.25901	9.54011	6.41162	0	1.87703	1.90586	down
CG9336	2411.2	-1.77007	0.054905	-32.2388	5.06e-228	1.39e-225	3615.38	3795.06	3778.58	1025.21	1161.88	1091.11	down
CG9411	45.4164	2.71808	0.417169	6.51553	7.24e-11	2.98e-10	19.6151	3.81604	12.8232	82.1418	79.7739	74.3286	up
CG9427	205.054	-2.09899	0.169823	-12.3599	4.31e-35	5.5e-34	341.717	321.502	334.473	71.7441	72.2658	88.6226	down
CG9451	698.81	-1.07013	0.0863739	-12.3895	2.98e-35	3.82e-34	973.531	913.943	953.194	437.743	457.996	456.454	down
CG9497	10.9831	-2.90148	0.784176	-3.70003	0.000215571	0.000512586	19.6151	17.1722	21.3721	2.07954	3.75407	1.90586	down
CG9525	22.6965	-2.20674	0.52222	-4.22568	2.38e-05	6.28e-05	45.4246	41.9765	24.5779	6.23861	9.38516	8.57638	down
CG9568	12.1807	1.37568	0.657126	2.09348	0.0363061	0.0607842	10.3238	5.72407	4.27441	18.7158	16.8933	17.1528	up
CG9572	53.6079	-1.64123	0.316151	-5.19128	2.09e-07	6.68e-07	72.2663	86.815	84.4197	27.034	22.5244	28.5879	down
CG9643	263.918	1.32361	0.151065	8.76187	1.92e-18	1.22e-17	167.245	132.608	152.81	334.806	412.009	384.031	up
CG9657	12.9512	-2.10319	0.678242	-3.10095	0.001929	0.00405018	20.6475	20.9882	21.3721	5.19885	1.87703	7.62345	down
CG9663	190.378	1.25806	0.170218	7.39092	1.46e-13	7.13e-13	102.205	108.757	126.095	252.664	258.092	294.456	up
CG9664	705.751	-1.43508	0.103041	-13.9273	4.33e-44	7.53e-43	994.178	1053.23	1045.09	326.487	446.734	368.784	down
CG9702	129.58	-2.15862	0.217302	-9.93375	2.97e-23	2.41e-22	230.22	194.618	210.515	43.6703	42.2332	56.2229	down
CG9717	23.0484	-1.31255	0.533411	-2.46068	0.0138675	0.0252598	26.8418	26.7123	44.8813	22.8749	11.2622	5.71759	down
CG9737	212.422	-2.10501	0.174632	-12.054	1.85e-33	2.23e-32	302.486	352.03	379.354	87.3406	68.5117	84.8109	down
CG9747	331.747	-1.14589	0.134714	-8.50612	1.8e-17	1.09e-16	420.177	518.028	432.784	190.278	222.428	206.786	down
CG9760	37.6665	2.13054	0.434179	4.90705	9.25e-07	2.8e-06	12.3885	22.8963	6.41162	49.9089	60.065	74.3286	up
CG9773	708.079	1.18998	0.0882213	13.4885	1.83e-41	2.9e-40	464.569	417.857	412.481	963.866	993.889	995.813	up
CG9801	2942.63	-1.20169	0.0478775	-25.0992	5.07e-139	6.13e-137	3954	4142.32	4210.3	1732.26	1762.53	1854.4	down
CG9812	63.766	-2.01187	0.318513	-6.31645	2.68e-10	1.06e-09	123.885	88.723	94.0371	22.8749	18.7703	34.3055	down
CG9837	33.5493	-1.38768	0.3938	-3.52382	0.000425381	0.000975789	41.295	47.7006	56.636	19.7556	19.7088	16.1998	down
CG9919	124.323	1.47256	0.223985	6.57438	4.89e-11	2.03e-10	53.6836	87.769	55.5674	182.999	186.765	179.151	up
CG9988	33.0436	2.57774	0.448269	5.75042	8.9e-09	3.16e-08	8.25901	9.54011	10.686	45.7498	52.5569	71.4698	up
CG9997	304.51	-2.41127	0.147117	-16.3901	2.25e-60	6.15e-59	485.217	539.016	513.998	86.3008	91.0361	111.493	down
CheB38c	102.174	-3.25558	0.300877	-10.8203	2.76e-27	2.65e-26	193.054	213.698	148.536	12.4772	30.0325	15.2469	down
CHKov1	388.373	-1.21413	0.150677	-8.05785	7.77e-16	4.3e-15	535.803	501.81	592.006	168.443	281.555	250.621	down
CHKov2	166.008	-1.01603	0.175455	-5.79082	7e-09	2.51e-08	213.702	234.687	217.995	109.176	100.421	120.069	down
Chrac-16	181.072	-1.04498	0.179233	-5.83031	5.53e-09	2e-08	211.637	267.123	253.259	100.858	119.192	134.363	down
Cht10	860.598	1.25478	0.0793116	15.8209	2.23e-56	5.52e-55	518.253	485.592	521.478	1238.36	1213.5	1186.4	up
Cht5	103.495	-1.6644	0.241407	-6.89461	5.4e-12	2.4e-11	131.112	162.182	178.457	60.3066	43.1718	45.7407	down
Cht8	44.4532	1.61416	0.388568	4.15413	3.27e-05	8.51e-05	19.6151	14.3102	32.0581	58.2271	90.0976	52.4112	up
cid	167.674	1.09478	0.19209	5.69934	1.2e-08	4.24e-08	93.9462	122.113	104.723	186.119	260.908	238.233	up
Clk	10867.5	1.67683	0.0295388	56.767	0	0	5244.47	5076.29	5216.92	16393	16953.4	16320.8	up
Cln3	133.836	-1.19515	0.196733	-6.07499	1.24e-09	4.7e-09	176.536	186.032	196.623	71.7441	88.2205	83.8579	down
clumsy	501.023	1.2186	0.124068	9.82207	9.05e-23	7.17e-22	273.58	357.754	271.425	617.623	735.797	749.957	up
cn	2.22843	4.57814	1.87921	2.4362	0.0148423	0.0268706	0	0	0	2.07954	9.38516	1.90586	up
Cngl	29.6983	1.65087	0.448645	3.67967	0.000233534	0.000551994	20.6475	7.63209	14.9604	38.4715	46.9258	49.5524	up
comm3	635.803	3.40113	0.116855	29.1055	3.06e-186	5.82e-184	117.691	116.389	95.1057	1217.57	1111.2	1156.86	up
Corin	232.521	1.28947	0.150015	8.59559	8.28e-18	5.11e-17	129.047	128.792	147.467	329.607	320.973	339.243	up
corn	148.78	-1.46044	0.188597	-7.74375	9.65e-15	5.04e-14	222.993	203.204	228.681	79.0224	85.405	73.3757	down
Cp15	285.965	2.02597	0.17185	11.7892	4.44e-32	5.12e-31	99.1081	95.4011	144.261	543.799	411.07	422.148	up
Cpr47Ee	175.281	-1.58711	0.184207	-8.61591	6.94e-18	4.3e-17	256.029	285.249	247.916	76.9429	79.7739	105.775	down
Cpr49Ae	63.0828	1.31674	0.287925	4.57321	4.8e-06	1.36e-05	39.2303	38.1604	30.9895	80.0622	96.6672	93.3872	up
Cpr49Af	4.61822	2.50871	1.20299	2.0854	0.0370326	0.0618326	2.06475	0	2.13721	8.31815	3.75407	11.4352	up
Cpr50Cb	31.2141	1.49815	0.427128	3.50751	0.000452328	0.00103339	15.4856	13.3562	20.3035	32.2328	53.4954	52.4112	up
Cpr51A	465.347	-1.0367	0.107085	-9.68113	3.63e-22	2.79e-21	582.26	661.13	633.682	299.453	312.526	303.032	down
Cpr62Ba	1.96027	-4.45477	2.06669	-2.15551	0.0311219	0.0528153	4.1295	7.63209	0	0	0	0	down
Cpr66Cb	218.655	-7.82226	1.20755	-6.47777	9.31e-11	3.8e-10	430.501	449.339	426.373	0	0	5.71759	down
Cpr72Ec	33.6684	1.092	0.39313	2.77772	0.00547421	0.0106713	22.7123	15.2642	26.7151	43.6703	45.0488	48.5995	up
Cpr76Bb	17.9659	-1.69811	0.547936	-3.0991	0.0019411	0.00407427	34.0684	24.8043	23.5093	9.35792	9.38516	6.67052	down
Cpr76Bd	81.1506	-1.20703	0.274113	-4.40341	1.07e-05	2.91e-05	89.8167	132.608	117.546	35.3521	56.311	55.27	down
Cpr92A	244.234	-3.32745	0.18066	-18.4183	9.36e-76	3.62e-74	431.533	462.695	438.127	49.9089	46.9258	36.2114	down
Cpr92F	197.477	-1.97153	0.174068	-11.3262	9.74e-30	1.03e-28	317.972	311.008	315.238	75.9031	69.4502	95.2931	down
CR14798	18.9018	1.38232	0.547022	2.52699	0.0115044	0.0212698	7.22663	11.4481	12.8232	16.6363	30.971	34.3055	up
CR31958	396.52	-1.86721	0.13296	-14.0434	8.46e-45	1.51e-43	675.174	569.545	621.927	199.636	167.994	144.846	down
CR46300	28.0628	-1.17035	0.467292	-2.50454	0.012261	0.022575	44.3922	30.5284	41.6755	19.7556	24.4014	7.62345	down
CREG	338.384	-1.80951	0.135008	-13.4029	5.81e-41	9.05e-40	550.257	466.511	563.154	147.647	143.593	159.139	down
Culd	124.191	-1.01837	0.204119	-4.98907	6.07e-07	1.87e-06	156.921	170.768	170.977	91.4997	84.4665	70.5169	down
CycJ	175.356	1.05769	0.185017	5.71673	1.09e-08	3.84e-08	98.0757	104.941	138.918	210.033	256.215	243.95	up
Cyp12a5	126.977	-1.29198	0.210341	-6.14231	8.13e-10	3.11e-09	188.925	156.458	195.554	77.9827	61.9421	80.9991	down
Cyp28c1	32.1478	-1.97742	0.448396	-4.40998	1.03e-05	2.82e-05	39.2303	41.9765	72.665	12.4772	9.38516	17.1528	down
Cyp316a1	25.6524	-1.54642	0.553233	-2.79524	0.00518617	0.0101496	30.9713	30.5284	53.4302	2.07954	16.8933	20.0116	down
Cyp318a1	45.2853	-1.30537	0.354407	-3.68325	0.000230275	0.000545044	53.6836	83.953	55.5674	31.1931	21.5859	25.7291	down
Cyp4d8	178.307	-2.27919	0.188998	-12.0594	1.73e-33	2.09e-32	290.098	292.881	304.552	48.8691	60.065	73.3757	down
Cyp6a16	19.141	-1.2395	0.56048	-2.21149	0.027002	0.046544	30.9713	21.9423	27.7837	10.3977	4.69258	19.0586	down
Cyp6a17	190.531	-1.52508	0.167578	-9.10074	8.97e-20	6.07e-19	288.033	272.847	287.454	100.858	88.2205	105.775	down
Cyp6a20	985.958	-1.37815	0.0883194	-15.6042	6.82e-55	1.62e-53	1534.11	1323.21	1413.76	615.543	499.291	529.83	down
Cyp6a23	201.701	1.3844	0.168752	8.20376	2.33e-16	1.33e-15	131.112	95.4011	108.998	294.255	303.141	277.303	up
Cyp6v1	130.418	-1.32985	0.215179	-6.18018	6.4e-10	2.47e-09	147.63	189.848	222.27	79.0224	72.2658	71.4698	down
cysu	207.871	-1.19247	0.160886	-7.4119	1.25e-13	6.11e-13	297.324	308.146	261.808	132.051	115.438	132.457	down
Cyt-b5-r	147.395	-1.16781	0.193276	-6.04221	1.52e-09	5.74e-09	189.957	206.066	215.858	97.7383	100.421	74.3286	down
dar1	34.8513	1.23992	0.409355	3.02896	0.00245394	0.00506361	17.5504	18.1262	26.7151	32.2328	53.4954	60.9876	up
DAT	119.163	-1.85149	0.270132	-6.85402	7.18e-12	3.16e-11	162.083	208.928	188.074	81.102	31.9096	42.8819	down
dati	101.649	1.31537	0.247319	5.31854	1.05e-07	3.43e-07	69.1692	65.8268	39.5383	137.25	134.208	163.904	up
Dbx	21.3687	-1.63523	0.561679	-2.91133	0.00359899	0.00722927	19.6151	50.5626	26.7151	12.4772	14.0777	4.76465	down
Ddr	124.794	1.22534	0.218934	5.59686	2.18e-08	7.52e-08	90.8491	73.4589	59.8418	181.96	150.163	192.492	up
Dfd	16.3451	-2.51423	0.617682	-4.07042	4.69e-05	0.000120318	33.036	24.8043	25.6465	4.15908	3.75407	6.67052	down
Dh31	51.3173	-1.45049	0.383783	-3.77945	0.000157175	0.000380016	70.2016	72.5048	82.2825	48.8691	16.8933	17.1528	down
Dh31-R	52.8668	-1.36145	0.327767	-4.15372	3.27e-05	8.52e-05	66.0721	72.5048	89.7627	32.2328	35.6636	20.9645	down
Dh44-R1	127.689	3.13986	0.243109	12.9154	3.68e-38	5.25e-37	27.8742	28.6203	21.3721	219.391	245.891	222.986	up
Dhc93AB	36.1843	-2.15838	0.410883	-5.25303	1.5e-07	4.84e-07	57.8131	62.0107	57.7046	8.31815	12.2007	19.0586	down
dhd	209.88	1.03871	0.165579	6.27319	3.54e-10	1.39e-09	122.853	146.918	142.124	323.368	254.338	269.679	up
Dhit	283.932	-1.25249	0.136395	-9.1828	4.2e-20	2.89e-19	419.145	412.133	368.668	163.244	172.687	167.716	down
DIP-beta	117.136	-2.27233	0.244196	-9.30536	1.34e-20	9.42e-20	185.828	217.515	178.457	53.0282	40.3562	27.635	down
DIP-delta	959.634	-1.56845	0.0796469	-19.6925	2.5e-86	1.21e-84	1451.52	1477.76	1376.36	481.413	453.303	517.442	down
DIP-zeta	209.652	-1.64016	0.209681	-7.82216	5.19e-15	2.76e-14	388.173	211.79	352.639	105.017	112.622	87.6697	down
dj-1beta	537.891	1.21862	0.10359	11.7638	5.99e-32	6.86e-31	343.781	286.203	340.884	751.753	741.428	763.298	up
dmrt93B	179.821	-2.1178	0.186983	-11.3261	9.74e-30	1.03e-28	272.547	298.605	305.621	68.6248	54.4339	79.0933	down
Doc2	123.676	1.10276	0.258552	4.26512	2e-05	5.31e-05	71.234	92.5391	71.5964	214.192	189.58	102.917	up
Doc3	74.0537	1.21309	0.274957	4.41194	1.02e-05	2.8e-05	41.295	47.7006	44.8813	93.5792	88.2205	128.646	up
dpr1	304.001	1.0307	0.138955	7.41749	1.19e-13	5.87e-13	218.864	192.71	188.074	379.516	460.812	384.031	up
dpr15	235.156	-1.00196	0.158633	-6.31621	2.68e-10	1.06e-09	317.972	295.743	328.061	125.812	167.056	176.292	down
dpr19	45.9503	-1.17942	0.352688	-3.3441	0.000825493	0.00182503	57.8131	62.0107	71.5964	20.7954	23.4629	40.0231	down
dpr20	6.81843	2.02876	0.907019	2.23674	0.0253034	0.0438381	2.06475	3.81604	2.13721	8.31815	13.1392	11.4352	up
dpr7	63.5107	1.63854	0.296326	5.52952	3.21e-08	1.1e-07	27.8742	28.6203	36.3325	82.1418	106.991	99.1048	up
DptA	83.2195	1.78884	0.284248	6.29323	3.11e-10	1.23e-09	22.7123	38.1604	51.293	138.289	114.499	134.363	up
Drep2	113.846	1.09284	0.211242	5.17342	2.3e-07	7.33e-07	64.0073	80.1369	73.7336	155.965	154.855	154.375	up
Drip	1866.74	-1.69163	0.0555873	-30.432	2.08e-203	4.97e-201	2852.46	2860.13	2840.35	876.525	902.853	868.12	down
Drl-2	185.655	-1.28371	0.17717	-7.24565	4.3e-13	2.04e-12	257.062	288.111	244.71	92.5394	127.638	103.869	down
drm	89.322	-1.96142	0.267253	-7.33921	2.15e-13	1.04e-12	124.918	132.608	168.839	41.5908	41.2947	26.6821	down
Drs	32.0863	-2.73085	0.484033	-5.64186	1.68e-08	5.85e-08	51.6188	49.6086	66.2534	4.15908	5.6311	15.2469	down
Drsl5	84.922	-1.78094	0.275401	-6.46671	1e-10	4.08e-10	128.015	122.113	144.261	50.9487	39.4177	24.7762	down
Dscam1	945.824	-1.14261	0.0795499	-14.3635	8.77e-47	1.67e-45	1363.77	1220.18	1322.93	563.555	620.359	584.147	down
Dscam2	91.3342	-1.51926	0.246752	-6.15703	7.41e-10	2.85e-09	144.533	116.389	145.33	51.9885	49.7414	40.0231	down
Dscam4	347.647	1.07408	0.131206	8.1862	2.7e-16	1.54e-15	240.544	203.204	228.681	415.908	507.737	489.807	up
dsf	131.724	1.26929	0.207511	6.11676	9.55e-10	3.65e-09	81.5577	62.0107	88.6941	169.482	198.965	189.633	up
Duox	124.815	-1.48308	0.227739	-6.51219	7.41e-11	3.04e-10	221.961	137.378	192.349	68.6248	66.6347	61.9405	down
dve	79.8048	-2.0478	0.275716	-7.42721	1.11e-13	5.46e-13	147.63	116.389	121.821	24.9545	37.5407	30.4938	down
dyl	114.491	-2.07618	0.224912	-9.23107	2.68e-20	1.86e-19	202.346	175.538	177.388	43.6703	40.3562	47.6465	down
e	197.151	-1.65346	0.167507	-9.87093	5.56e-23	4.47e-22	301.454	321.502	274.631	90.4599	93.8516	101.011	down
Eaat2	20.7644	-1.12829	0.488093	-2.31163	0.0207979	0.0365908	24.777	28.6203	32.0581	14.5568	13.1392	11.4352	down
eater	59.4549	-3.02378	0.351284	-8.6078	7.45e-18	4.6e-17	94.9786	122.113	100.449	14.5568	9.38516	15.2469	down
Ebp	175.868	-1.82936	0.18377	-9.95462	2.41e-23	1.96e-22	254.997	269.031	299.209	85.2611	64.7576	81.9521	down
EbpII	97.5185	-2.24386	0.271194	-8.274	1.3e-16	7.52e-16	126.982	173.63	182.731	25.9942	30.0325	45.7407	down
EbpIII	1928.83	-1.53002	0.0599953	-25.5024	1.85e-143	2.37e-141	2765.74	2897.33	2934.39	937.872	972.303	1065.38	down
eco	1787.97	1.01946	0.0602939	16.9081	3.92e-64	1.18e-62	1165.55	1228.77	1148.75	2376.91	2525.55	2282.27	up
Eglp2	41.5602	-1.29142	0.369146	-3.49839	0.000468068	0.00106803	55.7483	58.1947	63.0476	24.9545	15.0163	32.3997	down
Eig71Eb	29.5349	-1.4272	0.442334	-3.22651	0.00125311	0.00270569	45.4246	32.4364	51.293	19.7556	18.7703	9.52931	down
Eig71Ef	4.74753	-5.7245	1.51035	-3.79017	0.000150542	0.000364661	8.25901	9.54011	10.686	0	0	0	down
Eig71Ej	4.74654	2.64081	1.24398	2.12288	0.0337642	0.0568669	0	3.81604	0	11.4375	7.50813	5.71759	up
Eig71Ek	8.00689	1.8497	0.909619	2.03349	0.0420034	0.0693182	4.1295	0	6.41162	17.6761	12.2007	7.62345	up
Ekar	90.0103	1.45374	0.2843	5.11338	3.16e-07	1e-06	68.1368	40.0685	36.3325	122.693	167.056	105.775	up
Elba3	612.431	1.14251	0.102688	11.1261	9.37e-29	9.53e-28	348.943	394.007	402.863	795.423	932.885	800.462	up
Elk	182.604	1.56629	0.179937	8.70468	3.18e-18	2e-17	76.3958	106.849	92.9685	273.459	253.399	292.55	up
Elo68alpha	16.7985	-1.66396	0.568168	-2.92864	0.00340454	0.00687066	24.777	30.5284	21.3721	5.19885	9.38516	9.52931	down
esn	173.287	-1.1189	0.193933	-5.7695	7.95e-09	2.84e-08	294.227	205.112	212.652	108.136	96.6672	122.928	down
Esyt2	3583.8	1.16353	0.0416565	27.9315	1.11e-171	1.84e-169	2202.06	2264.82	2168.2	4981.53	4869.02	5017.18	up
Ets21C	367.633	1.11526	0.118304	9.42711	4.22e-21	3.05e-20	244.673	232.779	219.064	503.248	513.368	492.665	up
Ets65A	555.253	-4.6737	0.159468	-29.3081	8.18e-189	1.63e-186	1008.63	1105.7	1092.11	32.2328	35.6636	57.1759	down
exex	37.1272	-2.25166	0.445224	-5.05737	4.25e-07	1.33e-06	40.2627	63.9187	80.1453	6.23861	13.1392	19.0586	down
Exn	721.777	-1.16272	0.104188	-11.1599	6.41e-29	6.56e-28	1108.77	892	993.801	400.311	434.533	501.242	down
eys	24.0994	1.67331	0.493666	3.38955	0.000700075	0.0015627	6.19426	13.3562	14.9604	34.3124	30.0325	45.7407	up
Faa	258.279	-1.56795	0.15045	-10.4217	1.97e-25	1.76e-24	399.53	352.03	407.138	138.289	113.56	139.128	down
Fas1	3311.26	-1.51606	0.0436386	-34.7414	1.87e-264	6.73e-262	4961.6	4779.6	4979.69	1724.98	1694.96	1726.71	down
Fas3	1865.82	-1.63497	0.0579131	-28.2314	2.41e-175	4.04e-173	2826.65	2786.67	2856.38	860.929	907.545	956.743	down
FASN2	759.999	1.04496	0.0851209	12.2762	1.22e-34	1.53e-33	525.479	496.086	466.98	989.86	1029.55	1052.04	up
fat-spondin	308.591	-1.09895	0.155703	-7.058	1.69e-12	7.72e-12	471.796	469.373	320.581	205.874	193.334	190.586	down
Fbp1	192.159	-3.78936	0.225353	-16.8152	1.89e-63	5.56e-62	315.907	373.972	385.766	18.7158	31.9096	26.6821	down
Fbp2	124.513	-2.32796	0.224271	-10.3801	3.05e-25	2.69e-24	189.957	222.285	210.515	45.7498	33.7866	44.7878	down
fd102C	136.847	1.57785	0.203551	7.75163	9.07e-15	4.75e-14	66.0721	73.4589	66.2534	228.749	208.351	178.198	up
FDY	650.772	-1.16277	0.0959795	-12.1148	8.82e-34	1.08e-32	834.16	945.425	920.068	368.078	419.517	417.384	down
Femcoat	17.7096	1.83594	0.566649	3.23999	0.00119533	0.00258916	4.1295	10.4941	8.54883	30.1533	28.1555	24.7762	up
Fer1	89.0855	1.5483	0.24298	6.37216	1.86e-10	7.47e-10	43.3598	45.7925	47.0186	139.329	136.085	122.928	up
fipi	420.622	1.55635	0.113739	13.6835	1.27e-42	2.11e-41	214.734	207.974	217.995	599.947	654.146	628.934	up
fj	10.2593	-1.69016	0.747805	-2.26016	0.0238113	0.0415086	14.4533	13.3562	19.2349	4.15908	8.44665	1.90586	down
fkh	11.9241	-1.42882	0.676227	-2.11292	0.0346073	0.0581431	24.777	11.4481	16.0291	4.15908	7.50813	7.62345	down
FLASH	1575.48	1.16188	0.0613291	18.945	4.85e-80	2.03e-78	997.275	930.161	993.801	2104.49	2243.05	2184.12	up
FMRFa	43.2022	1.21777	0.349367	3.48564	0.000490965	0.00111673	25.8094	29.5743	22.4407	62.3861	69.4502	49.5524	up
FMRFaR	37.2345	1.95884	0.398949	4.91	9.11e-07	2.76e-06	11.3561	17.1722	17.0977	72.7838	50.6799	54.3171	up
fne	7.78319	-3.0971	0.993062	-3.11874	0.00181625	0.00383148	8.25901	14.3102	19.2349	2.07954	2.81555	0	down
form3	407.858	-1.21097	0.123325	-9.81932	9.3e-23	7.37e-22	596.713	585.763	526.821	226.67	283.432	227.751	down
frtz	392.405	1.02091	0.120483	8.47348	2.38e-17	1.43e-16	266.353	266.169	244.71	483.493	513.368	580.335	up
ftz	36.1621	-1.92166	0.427357	-4.49662	6.9e-06	1.92e-05	47.4893	58.1947	66.2534	6.23861	17.8318	20.9645	down
fusl	626.511	-1.07297	0.114605	-9.36226	7.81e-21	5.58e-20	951.851	734.589	862.363	367.038	380.099	463.124	down
GABA-B-R1	565.302	1.34603	0.109996	12.2371	1.97e-34	2.47e-33	301.454	366.34	288.523	848.452	841.849	745.192	up
gammaTub37C	76.9631	1.5608	0.27006	5.77944	7.49e-09	2.68e-08	33.036	41.0225	42.7441	134.13	107.929	102.917	up
gcm2	27.394	1.07466	0.44632	2.40783	0.0160478	0.0288134	19.6151	17.1722	16.0291	51.9885	30.971	28.5879	up
Gen	216.188	1.30022	0.158997	8.17764	2.89e-16	1.65e-15	107.367	134.516	132.507	321.289	300.325	301.126	up
Ggt-1	677.243	-1.08865	0.086922	-12.5244	5.49e-36	7.24e-35	894.038	935.885	933.959	431.504	437.349	430.725	down
gl	18.0356	-2.43983	0.656511	-3.71636	0.000202112	0.000482089	32.0037	22.8963	36.3325	9.35792	0	7.62345	down
GlcAT-P	361.719	-1.26261	0.120599	-10.4695	1.19e-25	1.07e-24	488.314	513.258	530.027	224.59	212.105	202.021	down
GluRIA	162.93	-1.26659	0.188529	-6.71829	1.84e-11	7.87e-11	219.896	263.307	207.309	91.4997	109.806	85.7638	down
GluRIIB	15.7605	-2.0496	0.606098	-3.38164	0.00072055	0.00160646	22.7123	25.7583	27.7837	4.15908	9.38516	4.76465	down
GluRIIC	931.427	-1.37782	0.0817661	-16.8508	1.04e-63	3.07e-62	1379.25	1274.56	1382.77	487.652	503.045	561.276	down
GluRIID	41.5637	-1.25182	0.353936	-3.53684	0.000404937	0.000932697	56.7807	59.1487	59.8418	18.7158	24.4014	30.4938	down
GluRIIE	47.822	-1.57423	0.341873	-4.60472	4.13e-06	1.17e-05	74.3311	57.2407	83.3511	21.8352	21.5859	28.5879	down
GlyT	41.8801	1.53545	0.389275	3.94439	8e-05	0.000200356	10.3238	31.4824	22.4407	60.3066	62.8806	63.8464	up
gogo	154.389	-1.43638	0.187516	-7.66004	1.86e-14	9.51e-14	239.511	211.79	225.475	72.7838	92.9131	83.8579	down
gprs	16.8241	-1.90227	0.576756	-3.29823	0.000972979	0.00213179	23.7447	32.4364	23.5093	5.19885	9.38516	6.67052	down
Gr21a	18.0092	-4.05538	1.40664	-2.88302	0.00393887	0.00786438	39.2303	30.5284	32.0581	6.23861	0	0	down
Gr22b	2.43106	-4.75413	1.81181	-2.62397	0.00869125	0.0164326	4.1295	1.90802	8.54883	0	0	0	down
Gr22c	87.357	-2.93832	0.286343	-10.2615	1.05e-24	9.07e-24	175.504	136.424	151.742	20.7954	22.5244	17.1528	down
Gr23a	34.4178	1.1872	0.380253	3.12214	0.00179541	0.00378875	20.6475	20.9882	21.3721	48.8691	43.1718	51.4583	up
Gr58b	34.5228	2.44183	0.449054	5.43771	5.4e-08	1.81e-07	12.3885	15.2642	4.27441	66.5452	60.065	48.5995	up
Gr58c	6.94109	2.07219	0.962133	2.15374	0.0312604	0.0530296	4.1295	3.81604	0	7.27838	16.8933	9.52931	up
Gr59a	2.01251	-4.48837	2.05492	-2.1842	0.0289474	0.0495607	8.25901	3.81604	0	0	0	0	down
Gr59b	9.1529	-6.67167	1.35922	-4.90844	9.18e-07	2.78e-06	20.6475	17.1722	17.0977	0	0	0	down
Gr61a	144.926	1.75467	0.218748	8.02142	1.05e-15	5.75e-15	85.6872	63.9187	49.1558	194.437	255.276	221.08	up
GstD10	209.69	-1.5735	0.166791	-9.43399	3.95e-21	2.86e-20	347.911	316.732	276.768	113.335	96.6672	106.728	down
GstD11	90.0637	-2.1327	0.272194	-7.83522	4.68e-15	2.49e-14	136.274	129.746	174.182	32.2328	43.1718	24.7762	down
GstD2	82.9053	-1.09457	0.24833	-4.40771	1.04e-05	2.85e-05	113.561	110.665	114.341	62.3861	46.9258	49.5524	down
GstD3	1910.63	-1.19278	0.0545993	-21.8461	8.46e-106	6.12e-104	2735.8	2611.13	2627.7	1187.42	1152.5	1149.23	down
GstD7	74.8671	-1.11963	0.311653	-3.59256	0.000327445	0.000761663	88.7844	125.929	92.9685	41.5908	70.3887	29.5409	down
GstE10	93.6	-1.26451	0.236404	-5.34895	8.85e-08	2.92e-07	123.885	123.067	149.604	57.1873	50.6799	57.1759	down
GstE4	10.6983	-2.17343	0.878954	-2.47275	0.0134079	0.0244949	6.19426	32.4364	13.8918	4.15908	7.50813	0	down
GstE8	605.465	-3.95308	0.126985	-31.1302	9.4e-213	2.48e-210	1123.23	1135.27	1154.09	70.7043	69.4502	80.0462	down
GV1	119.728	-1.0745	0.25737	-4.17493	2.98e-05	7.79e-05	160.018	165.044	161.359	116.454	49.7414	65.7522	down
Gyc88E	138.053	-2.16015	0.208242	-10.3733	3.28e-25	2.89e-24	207.508	240.411	228.681	57.1873	49.7414	44.7878	down
Had2	56.6917	1.84748	0.319402	5.78417	7.29e-09	2.61e-08	18.5828	28.6203	26.7151	77.9827	90.0976	98.1519	up
haf	101.031	1.27219	0.231697	5.49074	4e-08	1.36e-07	60.9102	62.9647	53.4302	148.687	122.007	158.187	up
Hdc	83.2731	2.57084	0.299948	8.57097	1.03e-17	6.29e-17	22.7123	27.6663	21.3721	167.403	102.298	158.187	up
hgo	45.8089	3.57315	0.451019	7.92239	2.33e-15	1.27e-14	2.06475	9.54011	9.61743	97.7383	87.282	68.611	up
HGTX	297.709	-2.71694	0.157533	-17.2468	1.18e-66	3.81e-65	543.03	478.914	527.89	92.5394	62.8806	80.9991	down
HHEX	10.4915	-2.44006	0.769866	-3.16946	0.00152724	0.00325629	23.7447	13.3562	16.0291	4.15908	3.75407	1.90586	down
hid	374.054	-1.11188	0.125592	-8.85309	8.51e-19	5.5e-18	451.148	518.028	565.291	234.988	228.059	246.809	down
Him	196.611	-1.17822	0.163464	-7.20782	5.69e-13	2.68e-12	273.58	272.847	271.425	133.09	122.946	105.775	down
hiro	55.5123	-2.12346	0.372099	-5.70672	1.15e-08	4.06e-08	105.302	79.1829	86.5569	18.7158	33.7866	9.52931	down
His2B:CG17949	157.634	-1.88499	0.19708	-9.56458	1.13e-21	8.37e-21	246.738	274.755	222.27	80.0622	61.9421	60.0347	down
His2B:CG33868	157.634	-1.88499	0.19708	-9.56458	1.13e-21	8.37e-21	246.738	274.755	222.27	80.0622	61.9421	60.0347	down
His2B:CG33870	157.634	-1.88499	0.19708	-9.56458	1.13e-21	8.37e-21	246.738	274.755	222.27	80.0622	61.9421	60.0347	down
His2B:CG33872	157.634	-1.88499	0.19708	-9.56458	1.13e-21	8.37e-21	246.738	274.755	222.27	80.0622	61.9421	60.0347	down
His2B:CG33874	157.634	-1.88499	0.19708	-9.56458	1.13e-21	8.37e-21	246.738	274.755	222.27	80.0622	61.9421	60.0347	down
His2B:CG33876	157.634	-1.88499	0.19708	-9.56458	1.13e-21	8.37e-21	246.738	274.755	222.27	80.0622	61.9421	60.0347	down
His2B:CG33878	157.634	-1.88499	0.19708	-9.56458	1.13e-21	8.37e-21	246.738	274.755	222.27	80.0622	61.9421	60.0347	down
His2B:CG33880	157.634	-1.88499	0.19708	-9.56458	1.13e-21	8.37e-21	246.738	274.755	222.27	80.0622	61.9421	60.0347	down
His2B:CG33882	157.634	-1.88499	0.19708	-9.56458	1.13e-21	8.37e-21	246.738	274.755	222.27	80.0622	61.9421	60.0347	down
His2B:CG33884	157.634	-1.88499	0.19708	-9.56458	1.13e-21	8.37e-21	246.738	274.755	222.27	80.0622	61.9421	60.0347	down
His2B:CG33886	157.634	-1.88499	0.19708	-9.56458	1.13e-21	8.37e-21	246.738	274.755	222.27	80.0622	61.9421	60.0347	down
His2B:CG33888	157.634	-1.88499	0.19708	-9.56458	1.13e-21	8.37e-21	246.738	274.755	222.27	80.0622	61.9421	60.0347	down
His2B:CG33890	157.634	-1.88499	0.19708	-9.56458	1.13e-21	8.37e-21	246.738	274.755	222.27	80.0622	61.9421	60.0347	down
His2B:CG33892	157.634	-1.88499	0.19708	-9.56458	1.13e-21	8.37e-21	246.738	274.755	222.27	80.0622	61.9421	60.0347	down
His2B:CG33894	157.634	-1.88499	0.19708	-9.56458	1.13e-21	8.37e-21	246.738	274.755	222.27	80.0622	61.9421	60.0347	down
His2B:CG33896	157.634	-1.88499	0.19708	-9.56458	1.13e-21	8.37e-21	246.738	274.755	222.27	80.0622	61.9421	60.0347	down
His2B:CG33898	157.634	-1.88499	0.19708	-9.56458	1.13e-21	8.37e-21	246.738	274.755	222.27	80.0622	61.9421	60.0347	down
His2B:CG33900	157.634	-1.88499	0.19708	-9.56458	1.13e-21	8.37e-21	246.738	274.755	222.27	80.0622	61.9421	60.0347	down
His2B:CG33902	157.634	-1.88499	0.19708	-9.56458	1.13e-21	8.37e-21	246.738	274.755	222.27	80.0622	61.9421	60.0347	down
His2B:CG33904	157.634	-1.88499	0.19708	-9.56458	1.13e-21	8.37e-21	246.738	274.755	222.27	80.0622	61.9421	60.0347	down
His2B:CG33906	157.634	-1.88499	0.19708	-9.56458	1.13e-21	8.37e-21	246.738	274.755	222.27	80.0622	61.9421	60.0347	down
His2B:CG33908	157.634	-1.88499	0.19708	-9.56458	1.13e-21	8.37e-21	246.738	274.755	222.27	80.0622	61.9421	60.0347	down
His2B:CG33910	157.634	-1.88499	0.19708	-9.56458	1.13e-21	8.37e-21	246.738	274.755	222.27	80.0622	61.9421	60.0347	down
HisCl1	101.673	1.55009	0.240004	6.45861	1.06e-10	4.3e-10	57.8131	40.0685	57.7046	160.124	132.331	161.998	up
Hn	42.4812	-1.50005	0.410999	-3.64977	0.000262475	0.000616971	73.2987	63.9187	51.293	14.5568	38.4792	13.341	down
hng2	1316.95	-1.00193	0.065373	-15.3263	5.1e-53	1.14e-51	1682.77	1751.56	1835.86	883.804	867.189	880.508	down
HnRNP-K	8052.92	1.3926	0.0359794	38.7056	0	0	4557.94	4178.57	4594.99	11604.9	11722.1	11659.1	up
Hpd	26.1087	1.61583	0.459259	3.51834	0.000434249	0.000994369	12.3885	13.3562	12.8232	31.1931	50.6799	36.2114	up
hpRNA:CR32205	156.633	-1.91035	0.217105	-8.79919	1.38e-18	8.79e-18	205.443	233.733	303.483	55.1078	59.1265	82.905	down
hpRNA:CR32207	1278.22	1.20287	0.0752688	15.981	1.73e-57	4.41e-56	703.048	750.807	869.843	1780.08	1759.72	1805.8	up
Hr3	5.29693	2.73911	1.16387	2.35345	0.0186001	0.0330203	2.06475	0	2.13721	11.4375	3.75407	12.3881	up
Hsp67Bc	108.857	1.68463	0.23455	7.1824	6.85e-13	3.22e-12	53.6836	57.2407	43.8127	163.244	141.716	193.445	up
Hsp68	7538.7	-1.0085	0.0388971	-25.9274	3.27e-148	4.45e-146	10047.1	9761.44	10403.9	5222.76	4722.61	5074.36	down
Hsp70Aa	27.5895	-2.00175	0.451254	-4.43596	9.17e-06	2.52e-05	44.3922	49.6086	38.4697	10.3977	13.1392	9.52931	down
Hsp70Ab	27.5895	-2.00175	0.451254	-4.43596	9.17e-06	2.52e-05	44.3922	49.6086	38.4697	10.3977	13.1392	9.52931	down
Hsp70Ba	50.8327	-1.81824	0.380333	-4.78064	1.75e-06	5.15e-06	83.6225	66.7808	87.6255	8.31815	28.1555	30.4938	down
Hsp70Bbb	51.0844	-2.61489	0.357978	-7.30461	2.78e-13	1.33e-12	92.9139	93.4931	76.9394	16.6363	10.3237	16.1998	down
htk	1543.59	1.20144	0.0704079	17.064	2.75e-65	8.56e-64	930.171	880.552	998.076	1971.4	2251.5	2229.86	up
hui	158.896	1.60822	0.193756	8.30024	1.04e-16	6.05e-16	90.8491	78.2289	66.2534	239.147	213.982	264.915	up
IA-2	1148.07	-1.33215	0.0787647	-16.913	3.61e-64	1.09e-62	1672.45	1582.7	1674.5	701.844	682.301	574.617	down
IBIN	5.37701	-2.13809	1.0754	-1.98819	0.0467902	0.0762743	9.29139	10.4941	6.41162	4.15908	0	1.90586	down
Idgf2	1112.87	-1.31263	0.0773947	-16.9602	1.62e-64	4.93e-63	1552.69	1670.47	1537.72	603.066	611.913	701.357	down
Idgf5	29.1165	-1.02909	0.445593	-2.30948	0.0209167	0.0367898	54.7159	30.5284	32.0581	18.7158	25.3399	13.341	down
ihog	295.045	2.23247	0.149019	14.9811	9.76e-51	2.07e-49	98.0757	111.619	100.449	542.759	454.242	463.124	up
imd	573.067	1.2029	0.0991599	12.1309	7.25e-34	8.92e-33	328.296	363.478	349.433	756.952	790.231	850.014	up
ImpE1	92.4339	2.32912	0.285813	8.14912	3.67e-16	2.07e-15	20.6475	24.8043	47.0186	145.568	173.626	142.94	up
ImpE2	5.37392	-3.92903	1.35247	-2.90507	0.00367165	0.00736494	8.25901	13.3562	8.54883	2.07954	0	0	down
ImpL1	9.12472	1.87139	0.914682	2.04595	0.0407612	0.0674401	2.06475	9.54011	0	6.23861	16.8933	20.0116	up
Indy	3355.33	-1.25357	0.0466617	-26.865	5.63e-159	8.19e-157	4691.12	4764.33	4728.57	1958.92	2105.09	1883.94	down
intr	63.8244	-2.00672	0.339735	-5.90672	3.49e-09	1.28e-08	88.7844	104.941	113.272	12.4772	24.4014	39.0702	down
IntS12	91.3535	1.34803	0.242844	5.55103	2.84e-08	9.72e-08	55.7483	49.6086	49.1558	149.727	128.577	115.305	up
Ir11a	30.098	3.42175	0.546638	6.25962	3.86e-10	1.51e-09	3.09713	1.90802	10.686	45.7498	60.065	59.0817	up
Ir20a	11.2347	1.64435	0.696482	2.36093	0.0182291	0.0324107	8.25901	3.81604	4.27441	20.7954	15.0163	15.2469	up
Ir21a	2.26698	4.59963	1.80742	2.54486	0.0109322	0.0203017	0	0	0	4.15908	5.6311	3.81172	up
Ir31a	8.59671	1.67776	0.840325	1.99656	0.045873	0.0750344	8.25901	1.90802	2.13721	16.6363	15.0163	7.62345	up
Ir40a	134.844	1.12768	0.194912	5.7856	7.23e-09	2.59e-08	80.5253	86.815	86.5569	197.556	168.933	188.68	up
Ir41a	565.182	-1.3012	0.101245	-12.852	8.38e-38	1.18e-36	808.351	749.853	854.883	306.732	345.374	325.902	down
Ir52a	2.32854	-4.70069	1.82397	-2.57717	0.00996121	0.0186458	2.06475	7.63209	4.27441	0	0	0	down
Ir52c	31.3419	2.13783	0.44986	4.75222	2.01e-06	5.89e-06	10.3238	7.63209	17.0977	39.5112	56.311	57.1759	up
Ir67a	4.69725	-5.71148	1.51991	-3.75779	0.000171423	0.000412384	10.3238	11.4481	6.41162	0	0	0	down
Ir68b	84.4077	1.54509	0.273004	5.65958	1.52e-08	5.3e-08	42.3274	28.6203	58.7732	128.931	122.007	125.787	up
Ir75a	59.6331	-1.02209	0.310535	-3.29139	0.000996943	0.00218225	79.493	73.4589	86.5569	51.9885	26.2785	40.0231	down
Ir75c	45.1189	-1.48062	0.370065	-4.00098	6.31e-05	0.00015971	57.8131	83.953	57.7046	14.5568	31.9096	24.7762	down
Ir76b	42.4823	-2.46141	0.385236	-6.38935	1.67e-10	6.69e-10	64.0073	72.5048	79.0767	16.6363	13.1392	9.52931	down
Ir7f	12.8059	-1.56017	0.69079	-2.25853	0.0239125	0.0416738	16.518	15.2642	25.6465	6.23861	11.2622	1.90586	down
Ir94b	19.8112	1.64905	0.587369	2.80753	0.00499234	0.00980138	16.518	3.81604	8.54883	20.7954	24.4014	44.7878	up
Ir94e	22.541	-1.39181	0.498049	-2.79453	0.00519749	0.0101702	34.0684	39.1145	24.5779	16.6363	7.50813	13.341	down
Irk1	19.3503	-1.9783	0.550735	-3.59211	0.000328008	0.000762836	25.8094	41.0225	25.6465	10.3977	7.50813	5.71759	down
Irk3	45.5857	-2.68268	0.384233	-6.98193	2.91e-12	1.31e-11	68.1368	81.0909	87.6255	8.31815	15.9548	12.3881	down
ItgaPS5	39.0638	1.21936	0.425791	2.86374	0.00418668	0.00832958	33.036	28.6203	8.54883	60.3066	61.9421	41.929	up
Itgbn	46.763	1.38035	0.334108	4.13146	3.6e-05	9.35e-05	22.7123	31.4824	23.5093	68.6248	69.4502	64.7993	up
jdp	46.631	-1.5138	0.340446	-4.44652	8.73e-06	2.41e-05	68.1368	71.5508	67.322	31.1931	22.5244	19.0586	down
jeb	405.198	-1.20601	0.114289	-10.5522	4.96e-26	4.54e-25	584.325	531.384	580.252	255.783	240.26	239.186	down
jef	24.0008	1.19053	0.540624	2.20214	0.0276556	0.0475313	4.1295	26.7123	12.8232	33.2726	38.4792	28.5879	up
jhamt	45.2359	-4.74405	0.567076	-8.36582	5.97e-17	3.52e-16	55.7483	101.125	104.723	4.15908	3.75407	1.90586	down
Jhe	155.25	-1.33275	0.212386	-6.27513	3.49e-10	1.37e-09	194.087	224.193	248.985	64.4657	84.4665	115.305	down
Jon44E	76.3096	-1.14382	0.298627	-3.83029	0.000127995	0.00031315	107.367	74.4129	133.575	46.7896	34.7251	60.9876	down
Jon65Ai	131.234	-1.48749	0.221101	-6.72764	1.72e-11	7.4e-11	188.925	196.526	194.486	89.4201	69.4502	48.5995	down
Jon65Aii	26.3969	-1.84563	0.525698	-3.51081	0.000446745	0.00102172	35.1008	50.5626	38.4697	2.07954	15.0163	17.1528	down
Jon65Aiii	352.374	-2.699	0.170441	-15.8354	1.77e-56	4.4e-55	650.397	553.326	629.407	62.3861	91.0361	127.693	down
Jon65Aiv	615.367	-2.54167	0.104151	-24.4036	1.57e-131	1.68e-129	1068.51	986.448	1096.39	176.761	181.134	182.963	down
Jon74E	19.1047	-1.76449	0.586822	-3.00686	0.0026396	0.00542378	33.036	35.2984	20.3035	4.15908	5.6311	16.1998	down
Jon99Cii	372.743	-1.19891	0.126486	-9.47858	2.58e-21	1.88e-20	458.375	527.568	571.703	239.147	224.305	215.362	down
Jon99Ciii	372.743	-1.19891	0.126486	-9.47858	2.58e-21	1.88e-20	458.375	527.568	571.703	239.147	224.305	215.362	down
Jon99Fii	156.265	-1.46597	0.20662	-7.09499	1.29e-12	5.97e-12	196.151	229.917	262.876	61.3464	90.0976	97.199	down
KaiR1D	95.0688	-2.90005	0.276973	-10.4705	1.18e-25	1.06e-24	142.468	165.998	194.486	23.9147	18.7703	24.7762	down
kek2	244.858	1.0478	0.147482	7.10457	1.21e-12	5.58e-12	175.504	150.734	152.81	330.647	308.772	350.679	up
kek3	1006.44	2.99292	0.087576	34.1751	5.67e-256	1.79e-253	202.346	245.181	225.475	1807.12	1780.37	1778.17	up
Kif19A	202.144	1.42103	0.172926	8.21755	2.08e-16	1.19e-15	104.27	92.5391	133.575	297.374	309.71	275.397	up
kl-2	1632.71	-2.18034	0.0762941	-28.5781	1.26e-179	2.23e-177	2950.53	2603.5	2472.75	548.998	635.376	585.1	down
klhl10	7196.7	-1.24502	0.041746	-29.8236	1.93e-195	4.24e-193	10147.2	10145	10071.6	4626.97	4159.5	4029.95	down
Klp61F	1537.92	1.18099	0.0631223	18.7096	4.13e-78	1.67e-76	1009.66	892	923.273	2138.8	2146.39	2117.41	up
kn	64.6893	1.07143	0.278128	3.85231	0.000117007	0.000287519	39.2303	41.0225	44.8813	95.6588	86.3435	80.9991	up
kni	43.5562	-1.39937	0.350459	-3.99298	6.52e-05	0.000164777	66.0721	65.8268	57.7046	18.7158	22.5244	30.4938	down
l(3)72Dp	229.576	-1.63392	0.169718	-9.62732	6.13e-22	4.68e-21	369.591	369.202	303.483	89.4201	130.454	115.305	down
Lac	2696.15	-1.00562	0.0500584	-20.0889	9.23e-90	4.79e-88	3734.1	3603.3	3462.28	1714.58	1828.23	1834.39	down
LanB2	826.38	-1.09641	0.0819173	-13.3843	7.47e-41	1.16e-39	1102.58	1141	1134.86	524.044	561.233	494.571	down
Lapsyn	215.938	-1.04056	0.175364	-5.93369	2.96e-09	1.09e-08	284.936	259.491	326.993	174.681	133.269	116.258	down
Lcch3	11.3089	2.87204	0.777107	3.69581	0.000219183	0.000520695	4.1295	1.90802	2.13721	21.8352	17.8318	20.0116	up
Lcp65Ae	3.65244	-3.37328	1.49429	-2.25745	0.0239801	0.0417747	6.19426	9.54011	4.27441	0	0	1.90586	down
lectin-21Ca	25.4085	-1.94594	0.535578	-3.63335	0.000279769	0.000656191	43.3598	39.1145	38.4697	12.4772	1.87703	17.1528	down
lectin-21Cb	13.3817	-2.52207	0.731084	-3.44977	0.000561065	0.00126815	16.518	32.4364	19.2349	8.31815	1.87703	1.90586	down
lectin-24A	6.34323	-3.16138	1.17656	-2.68697	0.00721033	0.0138225	18.5828	11.4481	4.27441	0	3.75407	0	down
lectin-28C	50.8613	-1.0013	0.340661	-2.93927	0.00328984	0.0066558	52.6512	77.2749	73.7336	25.9942	46.9258	28.5879	down
lectin-29Ca	274.182	-1.86739	0.163895	-11.3938	4.49e-30	4.8e-29	429.469	394.961	466.98	119.573	144.532	89.5755	down
lectin-30A	521.006	-1.85908	0.108011	-17.2119	2.16e-66	6.92e-65	804.221	764.163	882.666	217.312	230.875	226.798	down
Lgr1	235.531	-1.15441	0.157087	-7.34885	2e-13	9.67e-13	374.753	294.789	305.621	149.727	152.978	135.316	down
Lgr3	35.5213	1.13276	0.382391	2.96231	0.00305341	0.00621635	16.518	27.6663	22.4407	50.9487	45.0488	50.5053	up
link	186.781	3.50901	0.225411	15.5672	1.22e-54	2.88e-53	43.3598	24.8043	22.4407	331.686	379.161	319.232	up
Lip4	435.002	-1.60568	0.116905	-13.7348	6.28e-43	1.06e-41	675.174	685.934	602.692	231.869	198.027	216.315	down
Liprin-gamma	1285.92	-1.3166	0.066762	-19.7207	1.43e-86	7.02e-85	1841.76	1838.38	1826.24	691.446	765.829	751.863	down
Listericin	12.3317	-5.21999	1.21922	-4.28141	1.86e-05	4.96e-05	33.036	30.5284	8.54883	0	1.87703	0	down
LManIII	89.4017	-2.70847	0.280512	-9.65545	4.66e-22	3.57e-21	161.051	145.01	159.222	21.8352	16.8933	32.3997	down
LManV	68.8184	1.28655	0.271129	4.74516	2.08e-06	6.09e-06	37.1655	39.1145	43.8127	100.858	96.6672	95.2931	up
lmd	188.519	-1.21108	0.169388	-7.14972	8.7e-13	4.04e-12	264.288	284.295	241.504	100.858	122.007	118.163	down
lms	22.9223	1.17899	0.531159	2.21965	0.0264423	0.0456584	6.19426	22.8963	12.8232	43.6703	30.0325	21.9174	up
lncRNA:bxd	126.988	1.82881	0.232623	7.86172	3.79e-15	2.03e-14	44.3922	75.3669	47.0186	205.874	216.797	172.481	up
lncRNA:cherub	867.848	1.31154	0.0812254	16.1469	1.19e-58	3.14e-57	525.479	492.27	477.666	1230.05	1290.46	1191.16	up
lncRNA:CR31386	111.052	1.49288	0.236992	6.2993	2.99e-10	1.18e-09	47.4893	62.9647	64.1162	181.96	181.134	128.646	up
lncRNA:CR31781	285.963	-1.11646	0.141235	-7.90499	2.68e-15	1.45e-14	415.015	414.995	344.09	173.641	172.687	195.351	down
lncRNA:CR33948	35.9431	-2.20059	0.445455	-4.94008	7.81e-07	2.38e-06	69.1692	64.8728	42.7441	21.8352	7.50813	9.52931	down
lncRNA:CR34044	7.13486	-3.33441	1.05209	-3.16931	0.00152801	0.00325741	12.3885	9.54011	17.0977	0	1.87703	1.90586	down
lncRNA:CR41443	712.067	-1.19445	0.0925774	-12.9022	4.37e-38	6.22e-37	996.243	995.988	982.047	387.834	480.52	429.772	down
lncRNA:CR42719	28.606	1.98524	0.455094	4.36226	1.29e-05	3.49e-05	14.4533	9.54011	10.686	38.4715	40.3562	58.1288	up
lncRNA:CR42736	25.4628	2.25068	0.491827	4.57617	4.74e-06	1.34e-05	6.19426	7.63209	12.8232	35.3521	45.9873	44.7878	up
lncRNA:CR42756	253.791	-2.35899	0.168761	-13.9783	2.12e-44	3.73e-43	423.274	486.546	364.394	83.1815	91.9746	73.3757	down
lncRNA:CR42790	13.7171	-2.19527	0.671668	-3.26838	0.00108164	0.00235868	27.8742	17.1722	22.4407	7.27838	5.6311	1.90586	down
lncRNA:CR42836	728.25	-1.68018	0.0956304	-17.5696	4.21e-69	1.43e-67	1013.79	1105.7	1210.73	352.482	327.542	359.255	down
lncRNA:CR42844	120.229	-3.67563	0.284696	-12.9107	3.92e-38	5.57e-37	256.029	223.239	190.211	9.35792	22.5244	20.0116	down
lncRNA:CR42874	4.15175	-3.58325	1.48598	-2.41138	0.0158923	0.0285659	11.3561	9.54011	2.13721	0	1.87703	0	down
lncRNA:CR43053	358.885	-1.97663	0.128171	-15.4219	1.17e-53	2.71e-52	557.483	555.234	604.83	133.09	147.347	155.328	down
lncRNA:CR43126	76.3867	-1.47979	0.294441	-5.02576	5.01e-07	1.56e-06	116.659	126.883	94.0371	30.1533	58.188	32.3997	down
lncRNA:CR43239	175.958	-1.7645	0.217779	-8.10223	5.4e-16	3.02e-15	300.421	315.778	199.829	58.2271	95.7287	85.7638	down
lncRNA:CR43247	572.124	-1.47163	0.101097	-14.5566	5.3e-48	1.05e-46	838.289	823.312	862.363	270.34	311.587	326.855	down
lncRNA:CR43258	102.485	1.90441	0.247339	7.69959	1.37e-14	7.09e-14	55.7483	31.4824	42.7441	155.965	172.687	156.281	up
lncRNA:CR43263	451.442	-7.84869	0.427755	-18.3485	3.39e-75	1.29e-73	905.394	920.621	870.912	4.15908	3.75407	3.81172	down
lncRNA:CR43301	15.0774	1.84436	0.704488	2.61801	0.00884443	0.0167027	2.06475	15.2642	2.13721	20.7954	19.7088	30.4938	up
lncRNA:CR43334	27.8157	1.51844	0.458094	3.31469	0.000917462	0.00201778	17.5504	7.63209	18.1663	48.8691	39.4177	35.2584	up
lncRNA:CR43357	6.83176	-3.23702	1.07672	-3.00637	0.00264386	0.00543126	8.25901	9.54011	19.2349	2.07954	1.87703	0	down
lncRNA:CR43372	129.887	-1.25352	0.222802	-5.62619	1.84e-08	6.39e-08	213.702	173.63	161.359	94.619	78.8354	57.1759	down
lncRNA:CR43387	115.873	-1.05512	0.230184	-4.58383	4.57e-06	1.29e-05	164.148	185.078	119.684	86.3008	65.6961	74.3286	down
lncRNA:CR43404	24.555	-2.86528	0.58695	-4.88165	1.05e-06	3.17e-06	22.7123	55.3326	51.293	10.3977	1.87703	5.71759	down
lncRNA:CR43409	193.676	-2.07164	0.179384	-11.5486	7.5e-31	8.27e-30	322.101	297.651	318.444	90.4599	62.8806	70.5169	down
lncRNA:CR43412	2.37882	-4.72718	1.95817	-2.41407	0.0157752	0.0283831	0	5.72407	8.54883	0	0	0	down
lncRNA:CR43416	317.639	-1.39568	0.12774	-10.926	8.66e-28	8.53e-27	443.922	474.144	462.705	179.88	171.748	173.433	down
lncRNA:CR43417	40.9164	-1.31324	0.373002	-3.52074	0.000430338	0.000986461	42.3274	70.5968	61.979	27.034	17.8318	25.7291	down
lncRNA:CR43418	11.2565	-1.64972	0.735	-2.24451	0.0247994	0.0430801	22.7123	20.0342	8.54883	2.07954	8.44665	5.71759	down
lncRNA:CR43422	242.141	-1.74386	0.162384	-10.7391	6.67e-27	6.31e-26	368.558	371.11	379.354	100.858	94.7901	138.175	down
lncRNA:CR43451	583.334	1.42153	0.101617	13.9892	1.81e-44	3.21e-43	340.684	331.042	278.905	873.406	822.14	853.826	up
lncRNA:CR43456	16.6312	-1.46217	0.573828	-2.54809	0.0108313	0.0201318	30.9713	22.8963	19.2349	12.4772	5.6311	8.57638	down
lncRNA:CR43457	16.3802	-4.6043	0.893727	-5.15179	2.58e-07	8.2e-07	28.9065	32.4364	33.1267	0	0	3.81172	down
lncRNA:CR43491	14.7366	-2.74505	0.787144	-3.48736	0.00048782	0.00111016	16.518	47.7006	12.8232	0	3.75407	7.62345	down
lncRNA:CR43498	187.741	-2.5121	0.196235	-12.8015	1.61e-37	2.25e-36	353.073	271.893	333.404	61.3464	61.9421	44.7878	down
lncRNA:CR43621	41.2903	-2.71606	0.444287	-6.11331	9.76e-10	3.72e-09	65.0397	92.5391	57.7046	4.15908	18.7703	9.52931	down
lncRNA:CR43622	138.329	-1.52412	0.214723	-7.09809	1.26e-12	5.84e-12	218.864	236.595	160.291	69.6645	80.7124	63.8464	down
lncRNA:CR43627	748.351	-1.12674	0.0896789	-12.5642	3.32e-36	4.44e-35	1005.53	1066.58	1006.62	510.527	475.828	425.007	down
lncRNA:CR43633	24.0841	-1.80512	0.502966	-3.58894	0.00033202	0.000771613	41.295	49.6086	21.3721	11.4375	11.2622	9.52931	down
lncRNA:CR43634	24.1807	-1.33098	0.509603	-2.6118	0.00900662	0.0169793	39.2303	39.1145	25.6465	5.19885	20.6474	15.2469	down
lncRNA:CR43655	74.9241	-1.33098	0.273996	-4.85766	1.19e-06	3.55e-06	105.302	108.757	107.929	31.1931	54.4339	41.929	down
lncRNA:CR43700	29.4541	2.28818	0.542988	4.21405	2.51e-05	6.59e-05	11.3561	2.86203	16.0291	69.6645	24.4014	52.4112	up
lncRNA:CR43713	4.69269	-3.71669	1.39885	-2.65696	0.00788477	0.0150131	6.19426	12.4021	7.48022	2.07954	0	0	down
lncRNA:CR43715	13.4198	-1.85465	0.771604	-2.40363	0.016233	0.0291052	41.295	4.77006	17.0977	4.15908	9.38516	3.81172	down
lncRNA:CR43718	329.688	-1.33346	0.130171	-10.244	1.26e-24	1.08e-23	492.443	462.695	460.568	203.795	165.179	193.445	down
lncRNA:CR43762	67.642	-1.49863	0.283623	-5.28387	1.26e-07	4.11e-07	91.8815	101.125	106.86	33.2726	43.1718	29.5409	down
lncRNA:CR43763	423.929	-1.05613	0.110232	-9.581	9.61e-22	7.27e-21	597.746	558.097	562.085	262.022	281.555	282.068	down
lncRNA:CR43764	380.389	1.56075	0.122106	12.7819	2.07e-37	2.88e-36	181.698	197.48	198.76	528.203	602.527	573.664	up
lncRNA:CR43771	15.637	-2.4267	0.635679	-3.81749	0.000134818	0.000328787	22.7123	20.0342	36.3325	6.23861	4.69258	3.81172	down
lncRNA:CR43805	28.8654	-2.96064	1.05323	-2.81102	0.00493854	0.00970165	33.036	56.2867	64.1162	8.31815	0	11.4352	down
lncRNA:CR43818	538.014	-1.91296	0.113118	-16.9111	3.72e-64	1.12e-62	887.844	817.588	844.197	264.101	197.088	217.268	down
lncRNA:CR43819	156.681	-1.23296	0.194299	-6.34567	2.21e-10	8.83e-10	212.67	226.101	220.132	118.534	81.6509	80.9991	down
lncRNA:CR43823	168.347	-1.33952	0.21793	-6.14655	7.92e-10	3.04e-09	256.029	284.295	183.8	81.102	125.761	79.0933	down
lncRNA:CR43830	87.4309	-1.77167	0.248111	-7.14065	9.29e-13	4.31e-12	137.306	140.24	128.232	38.4715	43.1718	37.1643	down
lncRNA:CR43847	82.452	-2.66194	0.294301	-9.04495	1.5e-19	9.98e-19	166.213	142.148	118.615	28.0738	23.4629	16.1998	down
lncRNA:CR43848	104.635	1.26568	0.237327	5.33307	9.66e-08	3.18e-07	69.1692	54.3786	60.9104	161.164	116.376	165.81	up
lncRNA:CR43852	126.671	-1.4652	0.21514	-6.81043	9.73e-12	4.25e-11	195.119	160.274	203.035	54.068	73.2043	74.3286	down
lncRNA:CR43854	32.8338	-3.74755	0.51933	-7.21612	5.35e-13	2.52e-12	59.8778	57.2407	66.2534	4.15908	3.75407	5.71759	down
lncRNA:CR43856	13.9742	-1.76749	0.724596	-2.43928	0.0147164	0.0266703	18.5828	22.8963	23.5093	0	13.1392	5.71759	down
lncRNA:CR43862	132.411	1.02299	0.209677	4.87888	1.07e-06	3.21e-06	96.011	87.769	78.008	204.835	183.949	143.893	up
lncRNA:CR43907	40.0331	-1.19712	0.370995	-3.22679	0.00125189	0.00270352	61.9426	66.7808	38.4697	22.8749	24.4014	25.7291	down
lncRNA:CR43913	13.4594	-1.43714	0.650512	-2.20924	0.0271578	0.0467751	14.4533	21.9423	22.4407	12.4772	5.6311	3.81172	down
lncRNA:CR43930	31.0121	-1.05118	0.406079	-2.58861	0.00963648	0.0180771	45.4246	45.7925	34.1953	21.8352	15.9548	22.8703	down
lncRNA:CR43943	10.8053	3.88842	0.965824	4.02601	5.67e-05	0.00014425	2.06475	0	2.13721	12.4772	29.094	19.0586	up
lncRNA:CR43945	13.1088	-1.6087	0.657529	-2.44658	0.0144219	0.0261774	14.4533	27.6663	17.0977	6.23861	9.38516	3.81172	down
lncRNA:CR43969	107.091	-2.67345	0.250667	-10.6653	1.48e-26	1.39e-25	171.374	185.078	198.76	34.3124	22.5244	30.4938	down
lncRNA:CR43977	253.058	-1.25132	0.155504	-8.04688	8.49e-16	4.7e-15	369.591	306.238	393.246	168.443	142.654	138.175	down
lncRNA:CR43983	1.97234	-4.46358	1.92827	-2.31481	0.0206232	0.036303	2.06475	7.63209	2.13721	0	0	0	down
lncRNA:CR44032	202.827	-2.09254	0.170574	-12.2676	1.35e-34	1.7e-33	309.713	331.996	344.09	79.0224	83.528	68.611	down
lncRNA:CR44033	78.7485	-2.11596	0.319425	-6.62426	3.49e-11	1.47e-10	102.205	154.55	127.164	30.1533	43.1718	15.2469	down
lncRNA:CR44059	150.075	-2.02929	0.200406	-10.1259	4.24e-24	3.58e-23	240.544	222.285	260.739	54.068	69.4502	53.3641	down
lncRNA:CR44068	22.5874	1.68639	0.506468	3.3297	0.000869386	0.0019165	9.29139	16.2182	6.41162	36.3919	29.094	38.1172	up
lncRNA:CR44078	18.6667	1.26655	0.56544	2.23994	0.0250949	0.0435292	16.518	5.72407	10.686	37.4317	18.7703	22.8703	up
lncRNA:CR44081	444.162	-1.91141	0.133025	-14.3688	8.12e-47	1.55e-45	741.246	653.498	709.553	230.829	177.38	152.469	down
lncRNA:CR44091	71.1278	-2.74324	0.333968	-8.21409	2.14e-16	1.23e-15	104.27	133.562	133.575	14.5568	11.2622	29.5409	down
lncRNA:CR44105	123.883	-1.88924	0.23578	-8.0127	1.12e-15	6.16e-15	246.738	151.688	187.006	50.9487	49.7414	57.1759	down
lncRNA:CR44112	314.808	-1.423	0.134775	-10.5583	4.65e-26	4.26e-25	442.889	497.994	434.922	160.124	164.24	188.68	down
lncRNA:CR44131	2770.7	-1.30959	0.0521396	-25.117	3.24e-139	3.96e-137	3767.14	4111.79	3964.52	1671.95	1589.85	1518.97	down
lncRNA:CR44136	60.5138	-1.91919	0.303064	-6.33264	2.41e-10	9.58e-10	103.238	96.3551	87.6255	22.8749	24.4014	28.5879	down
lncRNA:CR44166	51.9202	-1.07966	0.32177	-3.35538	0.000792552	0.00175821	69.1692	78.2289	64.1162	30.1533	43.1718	26.6821	down
lncRNA:CR44173	21.3041	-2.00018	0.566666	-3.52974	0.000415967	0.000955549	28.9065	30.5284	42.7441	12.4772	11.2622	1.90586	down
lncRNA:CR44184	46.9135	-3.60245	0.425612	-8.46417	2.58e-17	1.54e-16	77.4282	98.2631	84.4197	6.23861	7.50813	7.62345	down
lncRNA:CR44189	82.7408	1.12541	0.253838	4.43357	9.27e-06	2.55e-05	53.6836	43.8845	58.7732	99.8178	114.499	125.787	up
lncRNA:CR44199	11.2702	-1.52418	0.708314	-2.15184	0.0314102	0.0532698	17.5504	21.9423	10.686	4.15908	3.75407	9.52931	down
lncRNA:CR44200	5.31049	-2.18962	1.09738	-1.99531	0.0460086	0.0752371	12.3885	9.54011	4.27441	0	3.75407	1.90586	down
lncRNA:CR44216	29.8304	1.40874	0.453427	3.10688	0.00189073	0.00397693	14.4533	15.2642	19.2349	59.2668	45.9873	24.7762	up
lncRNA:CR44225	267.372	-1.6847	0.146201	-11.5232	1.01e-30	1.1e-29	381.979	433.121	408.207	132.051	113.56	135.316	down
lncRNA:CR44231	81.5228	1.28846	0.263659	4.88683	1.02e-06	3.09e-06	56.7807	34.3444	51.293	110.216	112.622	123.881	up
lncRNA:CR44272	4.10105	-3.54972	1.52935	-2.32106	0.0202835	0.0357343	16.518	1.90802	4.27441	0	0	1.90586	down
lncRNA:CR44273	30.1263	-2.06364	0.43672	-4.72531	2.3e-06	6.68e-06	48.5217	51.5166	45.9499	8.31815	15.0163	11.4352	down
lncRNA:CR44278	102.805	-1.62656	0.25829	-6.29739	3.03e-10	1.19e-09	167.245	148.826	149.604	58.2271	30.0325	62.8934	down
lncRNA:CR44279	655.674	-2.15099	0.10336	-20.8107	3.46e-96	2.06e-94	1063.35	1019.84	1128.45	224.59	222.428	275.397	down
lncRNA:CR44280	23.8098	-1.52251	0.499022	-3.05099	0.00228087	0.00472081	26.8418	34.3444	44.8813	10.3977	18.7703	7.62345	down
lncRNA:CR44305	204.407	-1.86551	0.181349	-10.2869	8.08e-25	7.01e-24	278.742	368.248	315.238	85.2611	75.0813	103.869	down
lncRNA:CR44309	385.935	-1.11975	0.131964	-8.48531	2.15e-17	1.29e-16	457.343	587.671	540.713	233.948	221.49	274.444	down
lncRNA:CR44311	16.3081	-2.1212	0.619531	-3.42389	0.000617325	0.00138756	20.6475	33.3904	25.6465	2.07954	7.50813	8.57638	down
lncRNA:CR44322	72.9695	-1.88976	0.297419	-6.35387	2.1e-10	8.39e-10	129.047	114.481	101.517	20.7954	29.094	42.8819	down
lncRNA:CR44334	1.98442	-4.47019	2.06115	-2.16878	0.0300991	0.0512747	0	7.63209	4.27441	0	0	0	down
lncRNA:CR44344	263.302	3.64351	0.52703	6.91328	4.74e-12	2.11e-11	13.4209	54.3786	49.1558	483.493	512.43	466.936	up
lncRNA:CR44345	8.97477	-1.56578	0.760689	-2.05837	0.0395549	0.0655785	12.3885	17.1722	10.686	4.15908	5.6311	3.81172	down
lncRNA:CR44346	14.9074	-1.54736	0.646016	-2.39524	0.0166097	0.0297356	27.8742	25.7583	12.8232	13.517	3.75407	5.71759	down
lncRNA:CR44347	37.1997	1.28064	0.41703	3.07086	0.00213444	0.00443903	14.4533	34.3444	16.0291	48.8691	67.5732	41.929	up
lncRNA:CR44349	93.7851	-2.45521	0.273195	-8.98702	2.54e-19	1.68e-18	144.533	177.446	153.879	28.0738	19.7088	39.0702	down
lncRNA:CR44379	142.978	1.07488	0.196029	5.48327	4.18e-08	1.42e-07	86.7196	97.3091	91.8999	208.994	163.302	209.645	up
lncRNA:CR44387	94.6967	-6.16516	0.551892	-11.171	5.66e-29	5.79e-28	180.666	193.664	185.937	4.15908	3.75407	0	down
lncRNA:CR44389	474.045	-2.42718	0.122923	-19.7455	8.77e-87	4.33e-85	837.257	853.84	707.415	140.369	156.732	148.657	down
lncRNA:CR44393	40.7971	3.61502	0.483245	7.48072	7.39e-14	3.68e-13	8.25901	1.90802	8.54883	93.5792	60.065	72.4228	up
lncRNA:CR44398	243.193	1.13401	0.158596	7.1503	8.66e-13	4.03e-12	177.569	151.688	127.164	361.84	337.866	303.032	up
lncRNA:CR44400	21.8892	-4.42308	0.727968	-6.07593	1.23e-09	4.68e-09	37.1655	47.7006	40.6069	2.07954	1.87703	1.90586	down
lncRNA:CR44411	7.54956	4.40403	1.28132	3.43709	0.000587993	0.00132601	2.06475	0	0	18.7158	16.8933	7.62345	up
lncRNA:CR44412	648.034	-3.46423	0.115304	-30.0442	2.6e-198	6e-196	1200.65	1235.44	1128.45	116.454	96.6672	110.54	down
lncRNA:CR44415	142.32	-1.57895	0.210829	-7.48925	6.93e-14	3.46e-13	182.731	255.675	200.897	82.1418	61.0036	71.4698	down
lncRNA:CR44421	45.8163	-2.87263	0.395794	-7.25789	3.93e-13	1.87e-12	71.234	100.171	70.5278	9.35792	14.0777	9.52931	down
lncRNA:CR44423	50.0849	-1.19823	0.334292	-3.58437	0.00033789	0.000784832	59.8778	90.6311	58.7732	25.9942	33.7866	31.4467	down
lncRNA:CR44432	99.5948	-1.26735	0.232245	-5.45695	4.84e-08	1.63e-07	156.921	140.24	125.027	58.2271	65.6961	51.4583	down
lncRNA:CR44463	13.409	-1.74577	0.652253	-2.67653	0.00743891	0.0142308	15.4856	31.4824	14.9604	6.23861	6.56961	5.71759	down
lncRNA:CR44466	5.73271	-2.93447	1.20627	-2.43267	0.014988	0.0270986	19.6151	8.5861	2.13721	3.11931	0.938516	0	down
lncRNA:CR44472	7.35281	-2.71022	0.93871	-2.88718	0.00388717	0.00777314	8.25901	17.1722	12.8232	2.07954	1.87703	1.90586	down
lncRNA:CR44479	7.5765	-3.38113	1.07107	-3.15678	0.00159521	0.00339117	9.29139	8.5861	23.5093	3.11931	0	0.952931	down
lncRNA:CR44481	6.61874	-2.56651	1.02309	-2.50858	0.0121217	0.0223377	6.19426	17.1722	10.686	0	3.75407	1.90586	down
lncRNA:CR44485	17.4434	2.90978	0.641121	4.53858	5.66e-06	1.59e-05	6.19426	1.90802	4.27441	37.4317	27.217	27.635	up
lncRNA:CR44486	225.822	-3.1136	0.201839	-15.4261	1.09e-53	2.54e-52	384.044	441.707	387.903	65.5055	30.0325	45.7407	down
lncRNA:CR44488	88.7463	-3.6152	0.341911	-10.5735	3.95e-26	3.65e-25	198.216	169.814	123.958	19.7556	15.0163	5.71759	down
lncRNA:CR44491	165.271	-1.682	0.18872	-8.91265	4.98e-19	3.25e-18	277.709	232.779	245.779	73.8236	91.9746	69.564	down
lncRNA:CR44494	54.1794	-1.54551	0.335479	-4.60686	4.09e-06	1.16e-05	86.7196	66.7808	88.6941	25.9942	18.7703	38.1172	down
lncRNA:CR44498	23.5836	2.3416	0.504163	4.64454	3.41e-06	9.77e-06	8.25901	8.5861	6.41162	41.5908	34.7251	41.929	up
lncRNA:CR44500	2.68588	3.77636	1.73793	2.17291	0.0297873	0.0508255	0	0	1.0686	9.35792	1.87703	3.81172	up
lncRNA:CR44505	116.94	1.3684	0.247691	5.52462	3.3e-08	1.13e-07	51.6188	94.4471	49.1558	174.681	178.318	153.422	up
lncRNA:CR44520	332.968	-1.71733	0.127453	-13.4742	2.22e-41	3.51e-40	496.573	516.12	519.341	152.846	162.363	150.563	down
lncRNA:CR44523	22.6521	-2.85616	0.553995	-5.15556	2.53e-07	8.05e-07	44.3922	41.9765	33.1267	4.15908	8.44665	3.81172	down
lncRNA:CR44527	55.9721	-1.2486	0.34537	-3.61525	0.000300053	0.000701225	104.27	62.9647	69.4592	19.7556	43.1718	36.2114	down
lncRNA:CR44530	51.0704	-1.412	0.328225	-4.30193	1.69e-05	4.54e-05	68.1368	82.999	71.5964	24.9545	22.5244	36.2114	down
lncRNA:CR44531	7.63589	2.68996	1.0307	2.60983	0.00905875	0.0170701	6.19426	0	0	9.35792	15.0163	15.2469	up
lncRNA:CR44534	54.7199	-1.14604	0.328754	-3.48602	0.000490267	0.00111534	67.1045	64.8728	94.0371	42.6305	23.4629	36.2114	down
lncRNA:CR44537	183.856	-6.81028	0.492164	-13.8374	1.52e-43	2.61e-42	273.58	415.949	403.932	2.07954	1.87703	5.71759	down
lncRNA:CR44540	23.7924	-1.45162	0.47018	-3.08736	0.00201941	0.00422288	29.9389	38.1604	36.3325	15.5965	9.38516	13.341	down
lncRNA:CR44544	6.30447	-2.3811	1.1079	-2.14921	0.031618	0.053559	14.4533	8.5861	8.54883	6.23861	0	0	down
lncRNA:CR44557	10.805	-1.91155	0.722221	-2.64677	0.00812638	0.0154481	12.3885	23.8503	14.9604	4.15908	3.75407	5.71759	down
lncRNA:CR44562	30.5586	-1.24476	0.414655	-3.00191	0.00268292	0.00550277	41.295	53.4246	34.1953	16.6363	20.6474	17.1528	down
lncRNA:CR44576	1.61236	4.10897	2.03304	2.02109	0.0432702	0.0711908	0	0	0	2.07954	1.87703	5.71759	up
lncRNA:CR44579	18.1043	-1.27944	0.58932	-2.17104	0.0299282	0.0510306	16.518	39.1145	21.3721	5.19885	16.8933	9.52931	down
lncRNA:CR44584	28.6123	1.43753	0.445897	3.22391	0.00126451	0.00272804	13.4209	21.9423	10.686	50.9487	39.4177	35.2584	up
lncRNA:CR44586	10.1684	1.84906	0.736561	2.5104	0.0120595	0.0222325	4.1295	3.81604	5.34302	14.5568	12.2007	20.9645	up
lncRNA:CR44590	309.548	-1.20791	0.136679	-8.8376	9.78e-19	6.3e-18	392.303	435.029	469.117	175.721	177.38	207.739	down
lncRNA:CR44591	46.4934	-1.64523	0.383715	-4.28764	1.81e-05	4.82e-05	49.5541	67.7348	94.0371	24.9545	13.1392	29.5409	down
lncRNA:CR44593	45.768	-1.07598	0.38936	-2.76347	0.00571904	0.0111118	85.6872	32.4364	68.3906	22.8749	34.7251	30.4938	down
lncRNA:CR44596	56.6931	1.16039	0.30601	3.792	0.00014944	0.000362262	40.2627	27.6663	37.4011	77.9827	87.282	69.564	up
lncRNA:CR44598	18.7544	1.12189	0.513045	2.18674	0.0287618	0.0492885	12.3885	13.3562	9.61743	27.034	24.4014	25.7291	up
lncRNA:CR44609	44.1227	-2.28988	0.382964	-5.97937	2.24e-09	8.35e-09	60.9102	74.4129	84.4197	15.5965	9.38516	20.0116	down
lncRNA:CR44610	22.7136	1.0863	0.462928	2.34659	0.0189463	0.033575	14.4533	15.2642	13.8918	31.1931	30.0325	31.4467	up
lncRNA:CR44615	161.896	-6.77711	0.50676	-13.3734	8.65e-41	1.34e-39	314.875	328.18	319.512	3.11931	1.87703	3.81172	down
lncRNA:CR44617	31.7169	-2.71533	0.461133	-5.88839	3.9e-09	1.42e-08	55.7483	57.2407	52.3616	4.15908	11.2622	9.52931	down
lncRNA:CR44631	53.5849	-1.52366	0.355311	-4.28826	1.8e-05	4.81e-05	69.1692	84.907	84.4197	31.1931	38.4792	13.341	down
lncRNA:CR44634	5.07553	3.79608	1.39732	2.71668	0.00659394	0.0127029	2.06475	0	0	11.4375	13.1392	3.81172	up
lncRNA:CR44639	69.0643	3.04477	0.359121	8.47839	2.28e-17	1.37e-16	24.777	11.4481	8.54883	153.886	100.421	115.305	up
lncRNA:CR44643	535.311	-2.90207	0.121542	-23.877	5.31e-126	5.37e-124	955.98	981.677	894.421	144.528	131.392	103.869	down
lncRNA:CR44651	49.9104	3.20946	0.402958	7.96475	1.66e-15	9.05e-15	8.25901	15.2642	5.34302	96.6985	93.8516	80.0462	up
lncRNA:CR44658	11.8251	-2.05996	0.790144	-2.60707	0.00913201	0.0171981	14.4533	36.2524	6.41162	6.23861	1.87703	5.71759	down
lncRNA:CR44665	118.228	-1.04273	0.209604	-4.97476	6.53e-07	2.01e-06	161.051	147.872	168.839	73.8236	88.2205	69.564	down
lncRNA:CR44667	363.07	-1.57829	0.137857	-11.4488	2.39e-30	2.59e-29	578.131	468.419	585.595	188.198	200.842	157.234	down
lncRNA:CR44668	23.6126	-1.36243	0.478523	-2.84716	0.00441116	0.00873457	39.2303	37.2064	25.6465	9.35792	16.8933	13.341	down
lncRNA:CR44671	151.505	-1.08097	0.193647	-5.58217	2.38e-08	8.16e-08	215.767	176.492	225.475	83.1815	99.4827	108.634	down
lncRNA:CR44672	20.6653	-2.77287	0.608023	-4.56047	5.1e-06	1.44e-05	25.8094	45.7925	36.3325	10.3977	3.75407	1.90586	down
lncRNA:CR44674	24.1061	2.44396	0.556833	4.38905	1.14e-05	3.1e-05	15.4856	3.81604	3.20581	42.6305	35.6636	43.8348	up
lncRNA:CR44675	12.0303	-2.11059	0.796757	-2.64898	0.00807355	0.0153522	10.3238	24.8043	23.5093	4.15908	9.38516	0	down
lncRNA:CR44678	156.801	-1.51309	0.185055	-8.17645	2.92e-16	1.66e-15	224.026	234.687	238.299	70.7043	84.4665	88.6226	down
lncRNA:CR44685	37.9603	-1.89235	0.431921	-4.38123	1.18e-05	3.2e-05	61.9426	74.4129	42.7441	24.9545	7.50813	16.1998	down
lncRNA:CR44686	967.548	-3.41206	0.0969572	-35.1914	2.7e-271	9.99e-269	1803.56	1743.93	1758.92	176.761	184.888	137.222	down
lncRNA:CR44689	5.28757	-2.86298	1.16983	-2.44735	0.0143911	0.0261293	4.1295	15.2642	8.54883	0	1.87703	1.90586	down
lncRNA:CR44696	4.44603	-3.62679	1.41206	-2.56843	0.010216	0.0190841	10.3238	5.72407	8.54883	2.07954	0	0	down
lncRNA:CR44700	37.9228	-1.22235	0.373302	-3.27442	0.00105881	0.0023124	47.4893	66.7808	44.8813	23.9147	20.6474	23.8233	down
lncRNA:CR44710	64.3413	-1.02656	0.292309	-3.51189	0.000444928	0.00101792	78.4606	71.5508	108.998	45.7498	43.1718	38.1172	down
lncRNA:CR44720	6.16316	-2.74259	1.06493	-2.57537	0.0100133	0.0187378	10.3238	13.3562	8.54883	0	0.938516	3.81172	down
lncRNA:CR44730	30.0135	3.20406	1.09884	2.91586	0.00354704	0.00713378	13.4209	0	4.27441	50.9487	65.6961	45.7407	up
lncRNA:CR44732	175.169	-1.86052	0.195627	-9.51052	1.9e-21	1.39e-20	236.414	321.502	266.082	75.9031	88.2205	62.8934	down
lncRNA:CR44759	348.163	2.3479	0.145846	16.0985	2.61e-58	6.85e-57	107.367	136.424	98.3115	558.356	544.339	644.181	up
lncRNA:CR44761	17.2661	-2.73562	0.669059	-4.08875	4.34e-05	0.000111461	37.1655	20.9882	32.0581	1.03977	2.81555	9.52931	down
lncRNA:CR44767	105.805	2.37843	0.242353	9.8139	9.81e-23	7.76e-22	30.9713	39.1145	32.0581	190.278	166.117	176.292	up
lncRNA:CR44770	10.7676	-3.63505	0.921951	-3.94278	8.05e-05	0.000201591	16.518	30.5284	12.8232	0	1.87703	2.85879	down
lncRNA:CR44773	2.28413	-4.66255	1.91087	-2.44001	0.0146869	0.0266249	2.06475	0.954011	10.686	0	0	0	down
lncRNA:CR44777	786.579	-1.65603	0.087368	-18.9546	4.04e-80	1.7e-78	1228.53	1200.15	1153.02	410.709	373.529	353.537	down
lncRNA:CR44778	333.681	-1.93823	0.149079	-13.0013	1.2e-38	1.74e-37	521.35	613.429	453.088	123.733	134.208	156.281	down
lncRNA:CR44780	15.2082	-1.95743	0.625795	-3.12791	0.00176056	0.00372127	30.9713	19.0802	22.4407	8.31815	2.81555	7.62345	down
lncRNA:CR44781	41.0398	-1.91394	0.373461	-5.12488	2.98e-07	9.42e-07	76.3958	56.2867	61.979	15.5965	15.0163	20.9645	down
lncRNA:CR44782	51.9009	1.56485	0.336919	4.64459	3.41e-06	9.77e-06	21.6799	35.2984	21.3721	89.4201	78.8354	64.7993	up
lncRNA:CR44786	599.857	-1.68958	0.096067	-17.5875	3.07e-69	1.04e-67	919.847	931.115	896.558	275.539	276.862	299.22	down
lncRNA:CR44788	17.1103	-1.212	0.5794	-2.09182	0.036455	0.0610018	28.9065	25.7583	17.0977	6.23861	7.50813	17.1528	down
lncRNA:CR44789	119.231	-2.06051	0.224446	-9.18043	4.29e-20	2.95e-19	204.41	169.814	203.035	41.5908	43.1718	53.3641	down
lncRNA:CR44794	33.142	-2.16037	0.449958	-4.80127	1.58e-06	4.67e-06	67.1045	52.4706	42.7441	17.6761	13.1392	5.71759	down
lncRNA:CR44801	96.4362	-1.05014	0.228392	-4.59797	4.27e-06	1.21e-05	138.338	118.297	133.575	64.4657	58.188	65.7522	down
lncRNA:CR44810	6.14905	6.03407	1.46933	4.10667	4.01e-05	0.000103533	0	0	0	20.7954	6.56961	9.52931	up
lncRNA:CR44823	82.7601	-1.564	0.274775	-5.69192	1.26e-08	4.41e-08	138.338	91.5851	141.056	49.9089	36.6021	39.0702	down
lncRNA:CR44854	1.94453	4.37792	2.07653	2.10828	0.0350066	0.0587683	0	0	0	4.15908	7.50813	0	up
lncRNA:CR44856	63.6427	-2.15427	0.316255	-6.81181	9.64e-12	4.21e-11	114.594	91.5851	105.792	18.7158	18.7703	32.3997	down
lncRNA:CR44859	68.9364	1.08762	0.312782	3.47724	0.000506601	0.00114968	50.5864	29.5743	52.3616	114.375	64.7576	101.964	up
lncRNA:CR44862	69.0104	1.48491	0.295024	5.0332	4.82e-07	1.5e-06	46.4569	30.5284	32.0581	107.096	80.7124	117.211	up
lncRNA:CR44889	29.1954	1.50117	0.420983	3.56587	0.000362651	0.000838581	17.5504	14.3102	13.8918	40.551	45.9873	42.8819	up
lncRNA:CR44893	89.4393	2.44676	0.262493	9.32126	1.15e-20	8.13e-20	27.8742	29.5743	25.6465	142.448	157.671	153.422	up
lncRNA:CR44895	235.848	1.58881	0.192759	8.24245	1.69e-16	9.76e-16	145.565	92.5391	115.409	353.521	432.656	275.397	up
lncRNA:CR44905	2.54607	4.77059	1.79099	2.66365	0.00772969	0.0147438	0	0	0	2.07954	9.38516	3.81172	up
lncRNA:CR44925	66.8043	-1.92452	0.311648	-6.1753	6.6e-10	2.55e-09	103.238	93.4931	120.752	20.7954	22.5244	40.0231	down
lncRNA:CR44926	228.162	-2.65605	0.209041	-12.7059	5.48e-37	7.52e-36	352.04	449.339	379.354	81.102	35.6636	71.4698	down
lncRNA:CR44929	6.61092	2.43279	1.00225	2.42733	0.0152102	0.0274506	4.1295	0	2.13721	13.517	8.44665	11.4352	up
lncRNA:CR44933	6.93643	-3.28755	1.09814	-2.99374	0.00275583	0.00564516	13.4209	10.4941	13.8918	0	0	3.81172	down
lncRNA:CR44935	45.1479	-1.49654	0.37362	-4.00553	6.19e-05	0.000156818	80.5253	72.5048	47.0186	18.7158	18.7703	33.3526	down
lncRNA:CR44940	30.6669	-1.5314	0.461162	-3.32075	0.000897756	0.00197568	52.6512	30.5284	53.4302	22.8749	16.8933	7.62345	down
lncRNA:CR44942	10.7877	-1.65439	0.746601	-2.2159	0.0266984	0.0460513	18.5828	21.9423	8.54883	6.23861	7.50813	1.90586	down
lncRNA:CR44943	461.061	-1.65326	0.12318	-13.4216	4.52e-41	7.08e-40	658.656	735.543	704.21	238.107	181.134	248.715	down
lncRNA:CR44944	170.16	1.48434	0.181224	8.19063	2.6e-16	1.48e-15	100.14	91.5851	76.9394	248.505	268.416	235.374	up
lncRNA:CR44947	13.0118	-1.805	0.701459	-2.57321	0.010076	0.0188389	19.6151	31.4824	9.61743	4.15908	9.38516	3.81172	down
lncRNA:CR44949	7.09186	-2.64249	0.974878	-2.71059	0.00671641	0.0129292	12.3885	11.4481	12.8232	2.07954	0	3.81172	down
lncRNA:CR44951	75.0881	-2.92665	0.314867	-9.2949	1.47e-20	1.04e-19	117.691	135.47	145.33	10.3977	18.7703	22.8703	down
lncRNA:CR44952	6.94492	-2.58594	0.985686	-2.62349	0.00870338	0.0164531	14.4533	10.4941	10.686	4.15908	1.87703	0	down
lncRNA:CR44955	392.582	-1.36503	0.117748	-11.5928	4.48e-31	5e-30	561.613	562.867	571.703	241.226	202.72	215.362	down
lncRNA:CR44963	61.7518	-1.36792	0.293203	-4.66542	3.08e-06	8.87e-06	97.0434	88.723	81.2139	35.3521	28.1555	40.0231	down
lncRNA:CR44967	114.851	-1.47321	0.234712	-6.27668	3.46e-10	1.36e-09	204.41	159.32	143.193	49.9089	74.1428	58.1288	down
lncRNA:CR44971	423.397	-1.93644	0.114856	-16.8598	8.89e-64	2.64e-62	658.656	679.256	676.426	170.522	181.134	174.386	down
lncRNA:CR44988	8.21067	-3.53667	1.03266	-3.42481	0.000615223	0.00138332	14.4533	9.54011	21.3721	1.03977	0	2.85879	down
lncRNA:CR45055	143.108	-3.23162	0.2374	-13.6126	3.37e-42	5.5e-41	228.155	275.709	272.494	21.8352	34.7251	25.7291	down
lncRNA:CR45059	430.775	-1.04049	0.110091	-9.45117	3.35e-21	2.43e-20	559.548	615.337	564.223	272.419	283.432	289.691	down
lncRNA:CR45113	99.1649	-2.22186	0.262862	-8.45256	2.85e-17	1.7e-16	154.856	199.388	135.713	33.2726	43.1718	28.5879	down
lncRNA:CR45114	9.08034	-2.1701	0.833538	-2.60349	0.00922806	0.0173588	20.6475	15.2642	8.54883	6.23861	1.87703	1.90586	down
lncRNA:CR45172	89.4127	1.14746	0.281675	4.07368	4.63e-05	0.000118741	47.4893	53.4246	66.2534	77.9827	141.716	149.61	up
lncRNA:CR45174	237.964	-1.13742	0.154682	-7.35326	1.93e-13	9.37e-13	355.137	288.111	338.747	138.289	143.593	163.904	down
lncRNA:CR45181	2.96016	4.98122	1.69015	2.9472	0.00320661	0.0065037	0	0	0	8.31815	5.6311	3.81172	up
lncRNA:CR45199	121.197	-1.56479	0.233353	-6.70567	2e-11	8.56e-11	192.022	214.653	136.781	54.068	58.188	71.4698	down
lncRNA:CR45217	22.2695	1.52336	0.495445	3.07474	0.00210689	0.00438878	9.29139	13.3562	11.7546	41.5908	32.8481	24.7762	up
lncRNA:CR45228	177.874	-2.40078	0.190585	-12.5969	2.2e-36	2.95e-35	305.583	288.111	303.483	59.2668	45.0488	65.7522	down
lncRNA:CR45237	114.527	-1.92417	0.227957	-8.44094	3.15e-17	1.88e-16	161.051	212.744	169.908	48.8691	45.9873	48.5995	down
lncRNA:CR45238	442.924	-2.49662	0.121688	-20.5165	1.53e-93	8.77e-92	746.408	738.405	772.6	139.329	143.593	117.211	down
lncRNA:CR45239	21.728	2.11177	0.560721	3.76616	0.000165776	0.000399393	4.1295	7.63209	12.8232	32.2328	50.6799	22.8703	up
lncRNA:CR45245	516.896	1.51444	0.116674	12.9801	1.59e-38	2.29e-37	218.864	276.663	308.826	755.912	792.108	749.004	up
lncRNA:CR45246	98.951	-2.9821	0.282974	-10.5384	5.74e-26	5.23e-25	175.504	154.55	196.623	29.1135	13.1392	24.7762	down
lncRNA:CR45248	263.082	-2.32179	0.157406	-14.7503	3.06e-49	6.27e-48	432.566	442.661	440.265	87.3406	103.237	72.4228	down
lncRNA:CR45249	177.103	1.28571	0.190867	6.73613	1.63e-11	7e-11	81.5577	130.7	96.1743	264.101	229.936	260.15	up
lncRNA:CR45250	13.7923	-2.91213	0.733342	-3.97104	7.16e-05	0.00018019	28.9065	14.3102	29.9209	2.07954	5.6311	1.90586	down
lncRNA:CR45251	21.9259	-2.60137	0.597655	-4.35262	1.35e-05	3.64e-05	19.6151	41.9765	51.293	8.31815	8.44665	1.90586	down
lncRNA:CR45252	68.498	-1.53653	0.305193	-5.03461	4.79e-07	1.49e-06	86.7196	104.941	114.341	20.7954	40.3562	43.8348	down
lncRNA:CR45253	14.8429	-2.02891	0.710476	-2.8557	0.0042942	0.00852255	20.6475	20.9882	29.9209	6.23861	11.2622	0	down
lncRNA:CR45254	6.4063	-4.20052	1.30498	-3.21885	0.00128708	0.00277488	14.4533	13.3562	8.54883	2.07954	0	0	down
lncRNA:CR45259	205.765	2.23255	0.181542	12.2976	9.32e-35	1.18e-33	61.9426	71.5508	83.3511	322.328	386.669	308.75	up
lncRNA:CR45277	44.2739	8.88611	1.21713	7.30085	2.86e-13	1.37e-12	0	0	0	93.5792	89.159	82.905	up
lncRNA:CR45278	2.92641	4.9671	1.69235	2.93503	0.00333511	0.00674002	0	0	0	6.23861	7.50813	3.81172	up
lncRNA:CR45279	38.1794	1.53403	0.370476	4.14069	3.46e-05	8.99e-05	16.518	21.9423	20.3035	53.0282	57.2495	60.0347	up
lncRNA:CR45283	119.409	1.01453	0.221387	4.5826	4.59e-06	1.3e-05	75.3635	77.2749	84.4197	198.596	144.532	136.269	up
lncRNA:CR45286	515.909	-1.97474	0.108553	-18.1915	6.02e-74	2.27e-72	790.8	867.196	808.933	224.59	193.334	210.598	down
lncRNA:CR45287	3.05388	5.03109	1.67521	3.00325	0.0026711	0.005482	0	0	0	4.15908	8.44665	5.71759	up
lncRNA:CR45291	3.77589	2.66162	1.33425	1.99485	0.046059	0.0753019	2.06475	0	1.0686	6.23861	3.75407	9.52931	up
lncRNA:CR45292	4.72888	2.553	1.17772	2.16774	0.0301783	0.0513893	2.06475	0	2.13721	6.23861	11.2622	6.67052	up
lncRNA:CR45303	442.21	-1.05075	0.126641	-8.29703	1.07e-16	6.21e-16	581.228	618.199	588.8	350.402	244.953	269.679	down
lncRNA:CR45316	39.3949	-4.87495	0.602416	-8.09234	5.85e-16	3.27e-15	78.4606	75.3669	74.8022	2.07954	3.75407	1.90586	down
lncRNA:CR45323	6.32912	-4.22019	1.33487	-3.16149	0.00156962	0.00334127	17.5504	5.72407	12.8232	0	1.87703	0	down
lncRNA:CR45327	2.37998	4.67379	1.84057	2.53932	0.0111069	0.0206056	0	0	0	1.03977	6.56961	6.67052	up
lncRNA:CR45336	44.5552	-1.57714	0.399314	-3.94962	7.83e-05	0.000196178	64.0073	94.4471	41.6755	22.8749	30.0325	14.294	down
lncRNA:CR45344	26.4785	-2.1445	0.477896	-4.48737	7.21e-06	2e-05	57.8131	34.3444	37.4011	10.3977	9.38516	9.52931	down
lncRNA:CR45345	60.8264	-1.52893	0.307443	-4.97303	6.59e-07	2.02e-06	75.3635	98.2631	97.2429	37.4317	33.7866	22.8703	down
lncRNA:CR45346	80.703	-5.76211	0.532669	-10.8174	2.85e-27	2.73e-26	154.856	149.78	170.977	1.03977	3.75407	3.81172	down
lncRNA:CR45349	81.4647	-2.91678	0.337393	-8.64506	5.38e-18	3.35e-17	197.184	100.171	134.644	11.4375	25.3399	20.0116	down
lncRNA:CR45353	94.3627	-1.21698	0.234556	-5.18842	2.12e-07	6.78e-07	134.209	124.021	137.85	51.9885	65.6961	52.4112	down
lncRNA:CR45356	10.2332	-4.93383	1.21207	-4.07058	4.69e-05	0.000120262	18.5828	15.2642	25.6465	0	0	1.90586	down
lncRNA:CR45357	2.96455	-5.05079	1.73559	-2.91012	0.00361285	0.00725486	2.06475	11.4481	4.27441	0	0	0	down
lncRNA:CR45358	31.9293	-1.93418	0.439393	-4.40194	1.07e-05	2.92e-05	65.0397	41.0225	45.9499	9.35792	18.7703	11.4352	down
lncRNA:CR45365	69.7937	-2.52438	0.335749	-7.51865	5.53e-14	2.78e-13	149.695	103.033	103.655	30.1533	11.2622	20.9645	down
lncRNA:CR45375	75.4283	2.71811	0.328039	8.28594	1.17e-16	6.82e-16	26.8418	21.9423	10.686	138.289	99.4827	155.328	up
lncRNA:CR45378	173.406	-4.92943	0.306427	-16.0868	3.16e-58	8.22e-57	279.774	390.191	337.679	6.23861	8.44665	18.1057	down
lncRNA:CR45379	22.1091	-2.46547	0.529576	-4.65557	3.23e-06	9.29e-06	39.2303	40.0685	33.1267	4.15908	8.44665	7.62345	down
lncRNA:CR45380	7.19078	2.5797	0.971959	2.65413	0.00795134	0.0151309	4.1295	0	2.13721	10.3977	13.1392	13.341	up
lncRNA:CR45383	36.6551	-2.7089	0.44384	-6.10334	1.04e-09	3.96e-09	46.4569	61.0567	83.3511	7.27838	8.44665	13.341	down
lncRNA:CR45389	55.4902	-1.27971	0.331512	-3.86023	0.000113282	0.000278788	96.011	83.953	55.5674	41.5908	26.2785	29.5409	down
lncRNA:CR45392	16.0792	2.01558	0.684007	2.94673	0.00321158	0.00651275	12.3885	6.67808	0	19.7556	30.971	26.6821	up
lncRNA:CR45394	20.8254	-2.8025	0.58151	-4.81935	1.44e-06	4.27e-06	50.5864	27.6663	30.9895	6.23861	3.75407	5.71759	down
lncRNA:CR45395	28.3044	-2.71494	0.481247	-5.64147	1.69e-08	5.86e-08	46.4569	49.6086	51.293	8.31815	9.38516	4.76465	down
lncRNA:CR45399	91.3602	-1.59075	0.242139	-6.56958	5.05e-11	2.1e-10	123.885	141.194	146.399	46.7896	41.2947	48.5995	down
lncRNA:CR45402	5.47218	-5.93395	1.49451	-3.9705	7.17e-05	0.000180558	7.22663	18.1262	7.48022	0	0	0	down
lncRNA:CR45407	38.4209	-3.52475	0.465513	-7.57176	3.68e-14	1.86e-13	67.1045	72.5048	72.665	3.11931	7.50813	7.62345	down
lncRNA:CR45410	328.633	-2.88883	0.152569	-18.9346	5.92e-80	2.46e-78	579.163	567.637	590.938	70.7043	97.6057	65.7522	down
lncRNA:CR45414	61.1583	2.33843	0.361254	6.4731	9.6e-11	3.92e-10	8.25901	28.6203	23.5093	92.5394	87.282	126.74	up
lncRNA:CR45417	34.0233	-1.08718	0.456766	-2.38016	0.0173049	0.0308863	26.8418	62.9647	49.1558	10.3977	31.9096	22.8703	down
lncRNA:CR45423	521.991	-1.37835	0.119078	-11.5751	5.51e-31	6.1e-30	726.793	753.669	782.218	260.982	351.944	256.338	down
lncRNA:CR45429	441.395	-1.08626	0.127969	-8.48842	2.09e-17	1.26e-16	594.649	582.901	621.927	344.164	269.354	235.374	down
lncRNA:CR45430	338.748	-1.26874	0.129537	-9.79443	1.19e-22	9.37e-22	490.379	463.649	483.009	176.761	225.244	193.445	down
lncRNA:CR45436	296.857	-1.08695	0.142471	-7.62926	2.36e-14	1.2e-13	420.177	406.409	383.629	226.67	169.871	174.386	down
lncRNA:CR45444	15.1289	2.72087	0.726771	3.74378	0.000181269	0.000434294	4.1295	7.63209	0	24.9545	16.8933	37.1643	up
lncRNA:CR45452	26.1955	-1.36861	0.544257	-2.51464	0.0119155	0.0219824	20.6475	49.6086	42.7441	28.0738	6.56961	9.52931	down
lncRNA:CR45454	1.80493	4.26847	2.12017	2.01327	0.0440867	0.0723778	0	0	0	4.15908	0	6.67052	up
lncRNA:CR45455	1.6365	4.12717	2.00474	2.0587	0.0395227	0.0655335	0	0	0	4.15908	3.75407	1.90586	up
lncRNA:CR45484	248.355	1.19554	0.155753	7.6759	1.64e-14	8.51e-14	133.177	145.964	174.182	322.328	386.669	327.808	up
lncRNA:CR45502	180.2	-1.32293	0.192707	-6.86499	6.65e-12	2.93e-11	275.644	255.675	241.504	81.102	92.9131	134.363	down
lncRNA:CR45524	15.6934	-1.45099	0.663933	-2.18545	0.028856	0.0494304	19.6151	34.3444	14.9604	8.31815	15.0163	1.90586	down
lncRNA:CR45547	180.097	-2.2436	0.199232	-11.2612	2.04e-29	2.12e-28	310.745	334.858	246.847	53.0282	76.0198	59.0817	down
lncRNA:CR45552	12.9392	-1.76162	0.646478	-2.72496	0.00643102	0.0124057	18.5828	20.9882	20.3035	8.31815	5.6311	3.81172	down
lncRNA:CR45554	33.0259	2.52192	0.454633	5.54715	2.9e-08	9.93e-08	7.22663	11.4481	10.686	44.7101	48.8028	75.2815	up
lncRNA:CR45555	5.57632	2.1634	1.08966	1.98539	0.0471009	0.0767131	2.06475	1.90802	2.13721	8.31815	1.87703	17.1528	up
lncRNA:CR45565	32.1471	-1.68776	0.483195	-3.49292	0.000477768	0.00108843	34.0684	57.2407	55.5674	27.034	5.6311	13.341	down
lncRNA:CR45568	31.3435	1.20174	0.444456	2.70386	0.00685401	0.0131843	21.6799	18.1262	17.0977	61.3464	45.9873	23.8233	up
lncRNA:CR45570	10.805	6.85552	1.38215	4.96003	7.05e-07	2.16e-06	0	0	0	6.23861	31.9096	26.6821	up
lncRNA:CR45573	38.0166	-2.87094	0.444986	-6.45175	1.11e-10	4.49e-10	81.5577	59.1487	59.8418	12.4772	11.2622	3.81172	down
lncRNA:CR45576	106.125	-1.37325	0.244518	-5.61617	1.95e-08	6.75e-08	174.472	166.952	117.546	72.7838	50.6799	54.3171	down
lncRNA:CR45577	114.805	1.01687	0.213461	4.76371	1.9e-06	5.58e-06	79.493	83.953	64.1162	155.965	162.363	142.94	up
lncRNA:CR45579	237.1	-1.52633	0.152658	-9.99839	1.55e-23	1.27e-22	324.166	366.34	365.462	120.613	113.56	132.457	down
lncRNA:CR45583	221.675	1.83393	0.163679	11.2044	3.88e-29	3.99e-28	105.302	83.953	102.586	329.607	335.05	373.549	up
lncRNA:CR45586	55.3446	-1.54812	0.312116	-4.96008	7.05e-07	2.16e-06	76.3958	97.3091	73.7336	25.9942	29.094	29.5409	down
lncRNA:CR45587	15.9918	-5.57833	1.14005	-4.89306	9.93e-07	3e-06	35.1008	26.7123	32.0581	2.07954	0	0	down
lncRNA:CR45589	267.725	-1.62948	0.151031	-10.789	3.88e-27	3.7e-26	406.756	390.191	417.824	105.017	141.716	144.846	down
lncRNA:CR45590	42.887	-1.63155	0.368894	-4.42281	9.74e-06	2.67e-05	71.234	69.6428	53.4302	28.0738	20.6474	14.294	down
lncRNA:CR45593	15.3299	3.81162	0.809306	4.70974	2.48e-06	7.19e-06	0	1.90802	4.27441	17.6761	31.9096	36.2114	up
lncRNA:CR45598	208.739	-2.79496	0.191079	-14.6273	1.88e-48	3.78e-47	306.616	413.087	375.08	49.9089	58.188	49.5524	down
lncRNA:CR45613	56.7517	1.06725	0.327331	3.26046	0.00111231	0.00242108	23.7447	47.7006	38.4697	62.3861	91.9746	76.2345	up
lncRNA:CR45614	39.2277	-1.01171	0.380734	-2.65726	0.00787783	0.0150021	35.1008	68.6888	53.4302	28.0738	28.1555	21.9174	down
lncRNA:CR45628	6.55441	-2.19035	1.05867	-2.06896	0.03855	0.0641013	8.25901	5.72407	18.1663	6.23861	0.938516	0	down
lncRNA:CR45630	101.648	-1.92024	0.235825	-8.14267	3.87e-16	2.18e-15	170.342	148.826	163.496	37.4317	47.8643	41.929	down
lncRNA:CR45634	87.9471	-1.05312	0.251799	-4.18237	2.88e-05	7.55e-05	106.335	146.918	102.586	60.3066	59.1265	52.4112	down
lncRNA:CR45636	18.7843	-2.35369	0.571983	-4.11497	3.87e-05	0.000100116	33.036	32.4364	28.8523	4.15908	4.69258	9.52931	down
lncRNA:CR45660	53.5185	-1.5049	0.351401	-4.28256	1.85e-05	4.93e-05	73.2987	92.5391	71.5964	28.0738	40.3562	15.2469	down
lncRNA:CR45669	14.2075	-7.3087	1.31893	-5.5414	3e-08	1.03e-07	35.1008	36.2524	13.8918	0	0	0	down
lncRNA:CR45677	9.26615	1.55259	0.766369	2.0259	0.0427747	0.0705011	4.1295	5.72407	4.27441	8.31815	13.1392	20.0116	up
lncRNA:CR45678	14.8339	7.31059	1.2969	5.63696	1.73e-08	6.01e-08	0	0	0	22.8749	37.5407	28.5879	up
lncRNA:CR45692	25.2369	-1.10235	0.482729	-2.28358	0.0223963	0.0391951	33.036	36.2524	34.1953	8.31815	26.2785	13.341	down
lncRNA:CR45694	13.2418	1.94459	0.661703	2.93877	0.00329521	0.00666563	6.19426	3.81604	6.41162	27.034	14.0777	21.9174	up
lncRNA:CR45697	36.4598	-2.06924	0.406956	-5.08468	3.68e-07	1.16e-06	48.5217	73.4589	54.4988	17.6761	11.2622	13.341	down
lncRNA:CR45707	68.1914	-1.88569	0.297474	-6.33901	2.31e-10	9.21e-10	90.8491	124.021	106.86	36.3919	28.1555	22.8703	down
lncRNA:CR45711	36.3964	1.78773	0.423848	4.21787	2.47e-05	6.49e-05	14.4533	25.7583	8.54883	45.7498	62.8806	60.9876	up
lncRNA:CR45720	19.023	-2.45071	1.2312	-1.99051	0.0465348	0.0759536	35.1008	49.6086	11.7546	6.23861	0	11.4352	down
lncRNA:CR45729	24.7721	3.03846	0.550836	5.51608	3.47e-08	1.18e-07	6.19426	7.63209	2.13721	43.6703	37.5407	51.4583	up
lncRNA:CR45732	62.8837	1.20256	0.295969	4.06313	4.84e-05	0.000123846	43.3598	41.9765	28.8523	76.9429	101.36	84.8109	up
lncRNA:CR45736	3.57612	3.22526	1.49744	2.15385	0.031252	0.0530223	0	0	2.13721	4.15908	5.6311	9.52931	up
lncRNA:CR45741	39.5908	-2.10194	0.390215	-5.38662	7.18e-08	2.38e-07	78.4606	54.3786	59.8418	15.5965	17.8318	11.4352	down
lncRNA:CR45744	14.4972	-1.59417	0.614143	-2.59577	0.00943792	0.0177329	23.7447	19.0802	22.4407	10.3977	7.50813	3.81172	down
lncRNA:CR45749	14.9669	1.88597	0.628186	3.00226	0.00267987	0.0054974	3.09713	9.54011	6.41162	19.7556	30.0325	20.9645	up
lncRNA:CR45752	4.09231	-3.55379	1.46992	-2.41767	0.0156204	0.0281495	4.1295	5.72407	12.8232	0	1.87703	0	down
lncRNA:CR45758	47.9773	-1.07491	0.32577	-3.29959	0.00096825	0.00212251	61.9426	64.8728	68.3906	30.1533	25.3399	37.1643	down
lncRNA:CR45788	69.1357	-1.83874	0.320358	-5.73965	9.49e-09	3.37e-08	107.367	129.746	86.5569	45.7498	22.5244	22.8703	down
lncRNA:CR45790	45.6797	1.17507	0.336376	3.49333	0.000477043	0.00108717	30.9713	29.5743	23.5093	63.4259	71.3272	55.27	up
lncRNA:CR45935	17.2887	3.39253	0.706275	4.80342	1.56e-06	4.62e-06	3.09713	5.72407	0	34.3124	25.3399	35.2584	up
lncRNA:CR45936	2.58943	4.79164	1.75084	2.73678	0.00620444	0.011999	0	0	0	4.15908	3.75407	7.62345	up
lncRNA:CR45956	71.3137	-3.48915	0.374949	-9.30566	1.33e-20	9.4e-20	153.824	125.929	113.272	10.3977	20.6474	3.81172	down
lncRNA:CR45978	166.2	-1.2232	0.175688	-6.96234	3.35e-12	1.51e-11	240.544	228.009	229.75	93.5792	95.7287	109.587	down
lncRNA:CR46000	40.48	-1.15392	0.373138	-3.09248	0.00198493	0.00415682	42.3274	51.5166	73.7336	28.0738	27.217	20.0116	down
lncRNA:CR46004	6.71631	-3.24219	1.07084	-3.0277	0.00246425	0.00508408	16.518	11.4481	8.54883	0	1.87703	1.90586	down
lncRNA:CR46006	50.9026	-2.13057	0.351738	-6.05725	1.38e-09	5.24e-09	64.0073	82.999	101.517	22.8749	18.7703	15.2469	down
lncRNA:CR46011	114.555	-1.00718	0.222859	-4.51934	6.2e-06	1.73e-05	139.371	179.354	139.987	79.0224	62.8806	86.7167	down
lncRNA:CR46017	56.5609	-1.10526	0.346109	-3.1934	0.00140607	0.00301284	85.6872	54.3786	91.8999	29.1135	52.5569	25.7291	down
lncRNA:CR46078	45.1145	-2.0495	0.430167	-4.76443	1.89e-06	5.56e-06	66.0721	82.045	69.4592	32.2328	5.6311	15.2469	down
lncRNA:CR46085	15.2151	-1.39308	0.611759	-2.27717	0.0227761	0.0398166	30.9713	18.1262	17.0977	6.23861	13.1392	5.71759	down
lncRNA:CR46119	19.8179	1.18594	0.547374	2.16659	0.0302661	0.0515253	12.3885	14.3102	9.61743	15.5965	43.1718	23.8233	up
lncRNA:CR46141	144.854	-2.52269	0.220121	-11.4605	2.08e-30	2.26e-29	265.321	199.388	275.7	42.6305	41.2947	44.7878	down
lncRNA:CR46197	10.395	-2.4272	0.76804	-3.16025	0.00157635	0.00335382	20.6475	19.0802	12.8232	4.15908	3.75407	1.90586	down
lncRNA:CR46198	10.9956	1.60073	0.715902	2.23596	0.0253546	0.0439149	5.16188	4.77006	6.41162	25.9942	12.2007	11.4352	up
lncRNA:CR46206	115.198	-2.58702	0.240965	-10.7361	6.89e-27	6.52e-26	207.508	193.664	191.28	34.3124	24.4014	40.0231	down
lncRNA:CR46212	49.7794	-4.74433	0.52251	-9.07988	1.09e-19	7.29e-19	107.367	89.677	90.8313	4.15908	1.87703	4.76465	down
lncRNA:CR46213	71.9375	1.78689	0.282935	6.31556	2.69e-10	1.07e-09	28.9065	41.0225	26.7151	116.454	104.175	114.352	up
lncRNA:CR46215	162.318	-2.02173	0.188833	-10.7065	9.49e-27	8.93e-26	240.544	267.123	273.562	70.7043	61.9421	60.0347	down
lncRNA:CR46218	114.686	-1.76342	0.224536	-7.85362	4.04e-15	2.17e-14	164.148	196.526	170.977	47.8294	61.9421	46.6936	down
lncRNA:CR46221	6.7003	2.51316	1.08258	2.32145	0.0202623	0.0357019	0	3.81604	2.13721	2.07954	15.0163	17.1528	up
lncRNA:CR46226	22.0635	3.42549	0.651006	5.26184	1.43e-07	4.63e-07	6.19426	0.954011	4.27441	33.2726	61.0036	26.6821	up
lncRNA:CR46228	15.8506	-1.46734	0.592333	-2.47722	0.0132411	0.0242381	18.5828	17.1722	34.1953	6.23861	9.38516	9.52931	down
lncRNA:CR46229	42.8743	-2.44351	0.381426	-6.40624	1.49e-10	6.01e-10	61.9426	85.861	69.4592	13.517	14.0777	12.3881	down
lncRNA:CR46230	33.0822	-2.31464	0.437052	-5.29604	1.18e-07	3.86e-07	44.3922	52.4706	68.3906	12.4772	13.1392	7.62345	down
lncRNA:CR46238	163.685	1.73662	0.184704	9.40222	5.34e-21	3.84e-20	66.0721	77.2749	83.3511	257.863	240.26	257.291	up
lncRNA:CR46241	60.4744	1.23794	0.34525	3.58563	0.000336266	0.0007812	35.1008	21.9423	51.293	91.4997	58.188	104.822	up
lncRNA:CR46247	6.68821	-2.52021	1.0148	-2.48345	0.0130118	0.0238488	12.3885	15.2642	6.41162	4.15908	0	1.90586	down
lncRNA:CR46260	168.223	-5.22419	0.321017	-16.2739	1.51e-59	4.08e-58	357.202	312.916	313.101	6.23861	8.44665	11.4352	down
lncRNA:CR46299	1.70658	-4.24725	2.00297	-2.12048	0.0339658	0.0571991	6.19426	1.90802	2.13721	0	0	0	down
lncRNA:CR46350	3.42702	5.19415	1.64765	3.15247	0.00161898	0.00343774	0	0	0	8.31815	9.38516	2.85879	up
lncRNA:CR46353	20.5793	-2.0888	0.623368	-3.35083	0.000805702	0.0017847	35.1008	29.5743	35.2639	10.3977	13.1392	0	down
lncRNA:TS20	15.2862	-2.31963	0.733963	-3.16042	0.00157541	0.00335238	30.9713	11.4481	34.1953	0	9.38516	5.71759	down
lncRNA:TS25	29.1748	-1.01884	0.449976	-2.26421	0.0235613	0.0410839	33.036	38.1604	45.9499	21.8352	9.38516	26.6821	down
lncRNA:TS27	49.3175	-2.11046	0.355291	-5.9401	2.85e-09	1.05e-08	71.234	97.3091	71.5964	19.7556	13.1392	22.8703	down
lncRNA:Yu	495.897	-1.69125	0.109709	-15.4157	1.28e-53	2.97e-52	735.052	799.461	737.336	232.908	256.215	214.409	down
Lnk	968.825	1.01508	0.0765752	13.256	4.16e-40	6.31e-39	616.329	657.314	650.779	1222.77	1338.32	1327.43	up
Loxl2	29.6763	-1.79275	0.484664	-3.69897	0.00021648	0.000514653	24.777	70.5968	42.7441	13.517	16.8933	9.52931	down
LPCAT	281.923	-1.09339	0.139379	-7.84478	4.34e-15	2.32e-14	383.012	348.214	421.03	170.522	187.703	181.057	down
Lpin	3164.41	1.03677	0.0454548	22.8088	3.75e-115	3.17e-113	1986.29	2132.21	2103.01	4171.55	4350.96	4242.45	up
Lsm11	32.8558	-1.43726	0.434274	-3.30957	0.00093438	0.00205278	53.6836	47.7006	42.7441	12.4772	29.094	11.4352	down
Lsp1alpha	33.2528	-3.76413	1.13184	-3.32566	0.000882089	0.00194318	28.9065	99.2172	57.7046	4.15908	0	9.52931	down
Lsp1beta	156.651	-1.93358	0.195959	-9.86727	5.77e-23	4.62e-22	279.774	247.089	217.995	64.4657	60.065	70.5169	down
Lsp2	19.6889	-2.84089	0.604806	-4.69719	2.64e-06	7.63e-06	39.2303	31.4824	33.1267	1.03977	5.6311	7.62345	down
Lst	212.465	1.92213	0.202188	9.50666	1.97e-21	1.45e-20	67.1045	71.5508	128.232	336.885	362.267	308.75	up
ltl	199.117	-1.21951	0.162463	-7.50637	6.08e-14	3.04e-13	277.709	269.985	288.523	106.056	130.454	121.975	down
LUBEL	88.9057	-1.39836	0.289841	-4.82458	1.4e-06	4.17e-06	135.241	126.883	125.027	31.1931	76.0198	39.0702	down
mAChR-B	118.711	-1.4261	0.21854	-6.52559	6.77e-11	2.79e-10	179.633	159.32	180.594	49.9089	70.3887	72.4228	down
Mal-A1	75.5763	2.0972	0.28281	7.41559	1.21e-13	5.96e-13	23.7447	36.2524	25.6465	115.414	132.331	120.069	up
Mal-A3	38.4571	1.81489	0.412587	4.39879	1.09e-05	2.97e-05	12.3885	27.6663	10.686	57.1873	69.4502	53.3641	up
Mal-A4	40.0506	3.59396	0.474167	7.57952	3.47e-14	1.76e-13	6.19426	3.81604	8.54883	65.5055	64.7576	91.4814	up
Mal-A7	17.5214	2.26816	0.596981	3.79939	0.000145054	0.000352157	4.1295	9.54011	4.27441	22.8749	31.9096	32.3997	up
Mal-A8	20.7185	3.47751	0.642995	5.4083	6.36e-08	2.12e-07	2.06475	1.90802	6.41162	35.3521	33.7866	44.7878	up
mas	44.3321	-3.9988	0.46985	-8.5108	1.73e-17	1.05e-16	80.5253	82.045	87.6255	7.27838	3.75407	4.76465	down
Mctp	161.275	-1.14974	0.190684	-6.02952	1.64e-09	6.19e-09	219.896	213.698	234.024	76.9429	117.315	105.775	down
Mdr65	28.9322	-1.522	0.430494	-3.53548	0.000407035	0.000936862	51.6188	42.9305	34.1953	14.5568	13.1392	17.1528	down
Mec2	251.726	-1.25911	0.165773	-7.59539	3.07e-14	1.56e-13	388.173	299.559	378.286	121.653	147.347	175.339	down
mei-41	515.758	1.09025	0.106874	10.2013	1.96e-24	1.67e-23	364.429	294.789	330.198	729.918	673.855	701.357	up
meng	46.0942	1.91325	0.356507	5.36664	8.02e-08	2.65e-07	18.5828	18.1262	21.3721	75.9031	85.405	57.1759	up
meru	148.053	1.73283	0.215133	8.05471	7.97e-16	4.41e-15	80.5253	63.9187	60.9104	268.26	236.506	178.198	up
mesh	383.326	-2.14834	0.129037	-16.6491	3.07e-62	8.74e-61	656.591	560.959	659.328	140.369	144.532	138.175	down
Met75Ca	516.458	-1.0838	0.105292	-10.2933	7.56e-25	6.58e-24	755.699	676.394	673.22	335.845	305.956	351.632	down
Met75Cb	516.458	-1.0838	0.105292	-10.2933	7.56e-25	6.58e-24	755.699	676.394	673.22	335.845	305.956	351.632	down
mew	966.76	1.6189	0.0803367	20.1514	2.62e-90	1.39e-88	506.897	447.431	471.254	1400.57	1530.72	1443.69	up
mey	122.601	3.46237	0.261955	13.2174	6.96e-40	1.05e-38	20.6475	15.2642	25.6465	228.749	229.936	215.362	up
mfas	10412.1	-1.32678	0.0359074	-36.9501	7.26e-299	3.35e-296	14806.3	14386.5	15475.5	5823.75	5752.17	6228.36	down
MFS14	492.744	-1.05142	0.112708	-9.32876	1.07e-20	7.6e-20	711.307	636.325	647.574	279.698	358.513	323.044	down
MFS9	2563.23	-1.2572	0.0546195	-23.0174	3.12e-117	2.73e-115	3599.9	3750.22	3494.33	1413.05	1609.56	1512.3	down
Mipp1	706.18	-1.26322	0.108315	-11.6625	1.98e-31	2.23e-30	917.782	1047.5	1026.93	336.885	444.857	463.124	down
Mmp1	823.508	-1.72099	0.0892394	-19.2851	7.16e-83	3.16e-81	1290.47	1247.85	1253.47	364.959	431.718	352.584	down
mnd	243.37	-1.87902	0.16677	-11.2671	1.91e-29	1.99e-28	416.048	388.283	344.09	88.3804	95.7287	127.693	down
mol	186.911	-1.01779	0.188401	-5.40223	6.58e-08	2.19e-07	234.349	228.009	288.523	119.573	98.5442	152.469	down
mRpL40	807.541	1.23041	0.0897993	13.7018	9.91e-43	1.65e-41	463.537	444.569	540.713	1188.46	1114.96	1093.01	up
mRpS35	699.088	1.0696	0.107006	9.99571	1.59e-23	1.31e-22	389.206	426.443	538.576	992.979	895.345	951.978	up
Ms	40.7707	-2.24807	0.42665	-5.26913	1.37e-07	4.46e-07	39.2303	83.953	79.0767	8.31815	16.8933	17.1528	down
msl-1	559.103	1.23715	0.122418	10.106	5.2e-24	4.37e-23	388.173	279.525	332.336	776.708	880.328	697.545	up
msopa	3583.16	-1.44571	0.0492309	-29.3658	1.5e-189	3.03e-187	5082.39	5119.22	5526.82	1814.4	1950.24	2005.92	down
MsR1	56.9252	-1.1253	0.297623	-3.78097	0.000156216	0.000377837	81.5577	72.5048	80.1453	37.4317	39.4177	30.4938	down
Mst57Da	4215.66	-2.17698	0.0443227	-49.1167	0	0	6845.69	6759.17	7109.42	1501.43	1471.59	1606.64	down
Mst57Db	3212.31	-2.04084	0.0539049	-37.86	0	0	4857.33	5472.21	5174.18	1318.43	1251.04	1200.69	down
Mst57Dc	798.904	-2.01021	0.0871443	-23.0676	9.81e-118	8.81e-116	1297.7	1300.32	1242.79	295.294	322.85	334.479	down
MstProx	93.522	-1.24571	0.239407	-5.20332	1.96e-07	6.28e-07	143.5	125.929	125.027	64.4657	45.9873	56.2229	down
mthl11	33.8519	1.45817	0.424323	3.43647	0.000589348	0.0013286	27.8742	11.4481	14.9604	57.1873	51.6184	40.0231	up
mthl3	95.0182	-1.22804	0.26663	-4.60579	4.11e-06	1.17e-05	143.5	132.608	122.889	82.1418	39.4177	49.5524	down
mthl6	32.2896	1.31553	0.425431	3.09223	0.00198657	0.00415891	19.6151	22.8963	12.8232	54.068	30.971	53.3641	up
MtnC	60.4795	-1.66793	0.297345	-5.6094	2.03e-08	7.02e-08	96.011	84.907	95.1057	29.1135	25.3399	32.3997	down
MtnD	7.59942	-2.76598	0.96704	-2.86026	0.00423296	0.0084139	18.5828	10.4941	10.686	2.07954	3.75407	0	down
MtnE	5.99314	-2.07146	1.04825	-1.97611	0.0481425	0.0781832	12.3885	3.81604	12.8232	3.11931	0	3.81172	down
Muc30E	346.788	10.8934	1.18331	9.20591	3.39e-20	2.34e-19	0	0.954011	0	708.083	717.026	654.664	up
Muc68D	10.7652	2.41046	0.783413	3.07687	0.0020919	0.00436107	6.19426	1.90802	2.13721	25.9942	15.0163	13.341	up
Mur29B	10.9097	-5.03323	1.24851	-4.03138	5.55e-05	0.000141164	6.19426	29.5743	27.7837	0	0	1.90586	down
mwh	90.2169	-1.34656	0.246644	-5.45951	4.77e-08	1.61e-07	112.529	148.826	127.164	46.7896	47.8643	58.1288	down
Myd88	520.132	-1.26871	0.111024	-11.4273	3.05e-30	3.29e-29	717.501	744.129	742.679	354.561	268.416	293.503	down
Myo61F	1052.44	-1.38034	0.0766234	-18.0146	1.5e-72	5.41e-71	1458.75	1468.22	1636.03	567.714	594.081	589.864	down
NAAT1	1716.63	-1.94961	0.063028	-30.9325	4.37e-210	1.13e-207	2727.54	2696.99	2759.13	646.736	746.12	723.275	down
nAChRbeta2	130.41	1.39207	0.204232	6.81613	9.35e-12	4.09e-11	62.9749	82.045	70.5278	203.795	183.011	180.104	up
NaPi-T	78.424	-1.13014	0.259987	-4.34693	1.38e-05	3.73e-05	98.0757	119.251	105.792	41.5908	58.188	47.6465	down
naz	22.996	-1.35361	0.477472	-2.83495	0.00458331	0.00904815	39.2303	34.3444	25.6465	10.3977	15.0163	13.341	down
Nazo	12.5412	-1.72441	0.684616	-2.5188	0.0117754	0.0217366	23.7447	9.54011	24.5779	4.15908	7.50813	5.71759	down
Nckx30C	130.239	-1.33978	0.217471	-6.16073	7.24e-10	2.79e-09	172.407	219.423	167.771	88.3804	59.1265	74.3286	down
Ndae1	3658.34	-1.94797	0.0491988	-39.594	0	0	6097.21	5681.14	5656.12	1413.05	1564.51	1538.03	down
Ndc1	3119.4	1.61652	0.0472864	34.1857	3.95e-256	1.28e-253	1456.68	1592.24	1552.68	4715.35	4609.99	4789.43	up
Ndc80	625.719	1.0705	0.100643	10.6367	2.01e-26	1.87e-25	413.983	376.834	421.03	789.185	813.694	939.59	up
Ndg	233.945	1.13751	0.157035	7.24364	4.37e-13	2.07e-12	150.727	138.332	149.604	354.561	335.05	275.397	up
Nepl10	32.0113	-1.87758	0.435544	-4.31088	1.63e-05	4.36e-05	45.4246	46.7465	58.7732	14.5568	7.50813	19.0586	down
Nepl4	706.213	1.17953	0.087845	13.4273	4.18e-41	6.56e-40	462.505	421.673	413.55	995.059	959.164	985.331	up
nerfin-2	18.0678	1.34725	0.57496	2.34321	0.0191186	0.0338664	16.518	7.63209	6.41162	35.3521	25.3399	17.1528	up
NimB1	47.3824	-1.6487	0.351569	-4.68954	2.74e-06	7.91e-06	78.4606	61.0567	75.8708	29.1135	15.0163	24.7762	down
NimB3	14.0847	-1.36608	0.653197	-2.09138	0.0364943	0.0610423	22.7123	20.9882	17.0977	10.3977	1.87703	11.4352	down
NimB4	17.2306	-1.85992	0.673169	-2.76293	0.00572856	0.0111269	12.3885	51.5166	17.0977	6.23861	3.75407	12.3881	down
NimC1	23.2391	-1.26612	0.491676	-2.57511	0.010021	0.0187495	33.036	33.3904	32.0581	12.4772	7.50813	20.9645	down
NimC2	12.6109	-2.45367	0.750543	-3.26919	0.00107855	0.00235274	19.6151	21.9423	22.4407	4.15908	7.50813	0	down
nkd	367.265	-1.96779	0.135558	-14.5162	9.57e-48	1.87e-46	509.994	614.383	630.476	153.886	160.486	134.363	down
NLaz	3075.41	-1.04338	0.0486631	-21.4409	5.56e-102	3.81e-100	4032.46	4320.72	4070.31	1995.32	1930.53	2103.12	down
Nmdar1	156.546	1.07677	0.24344	4.42315	9.73e-06	2.67e-05	117.691	124.021	59.8418	230.829	248.707	158.187	up
noc	122.249	-1.47877	0.212148	-6.97046	3.16e-12	1.42e-11	177.569	186.032	176.32	61.3464	76.9583	55.27	down
nord	103.586	-1.15543	0.243331	-4.74838	2.05e-06	6e-06	140.403	155.504	132.507	86.3008	57.2495	49.5524	down
Nos	307.864	2.71849	0.15832	17.1708	4.39e-66	1.4e-64	92.9139	63.9187	87.6255	493.89	582.819	526.018	up
Np	1.84045	-4.35985	2.10475	-2.07143	0.0383182	0.0637405	7.22663	3.81604	0	0	0	0	down
Npc2a	1819.64	-1.25443	0.0578954	-21.6672	4.18e-104	2.97e-102	2458.09	2552.93	2682.19	1083.44	1057.71	1083.48	down
Npc2f	30.0147	-1.62188	0.442538	-3.66494	0.000247394	0.000582899	35.1008	51.5166	49.1558	18.7158	8.44665	17.1528	down
Npc2g	85.9646	-1.15329	0.25166	-4.58272	4.59e-06	1.3e-05	129.047	94.4471	132.507	51.9885	54.4339	53.3641	down
NPF	23.2589	-1.60989	0.499768	-3.22127	0.00127622	0.00275193	26.8418	34.3444	43.8127	15.5965	6.56961	12.3881	down
NPFR	122.09	-1.42213	0.213168	-6.67142	2.53e-11	1.07e-10	172.407	160.274	200.897	65.5055	59.1265	74.3286	down
Nplp1	20.3304	-1.43803	0.537362	-2.67608	0.00744888	0.0142439	40.2627	19.0802	29.9209	6.23861	13.1392	13.341	down
Nplp2	775.426	-1.26107	0.0885441	-14.2422	5.01e-46	9.34e-45	1172.78	1009.34	1100.66	474.135	442.041	453.595	down
NT1	18.6738	-2.07512	0.621521	-3.33878	0.000841463	0.00185748	33.036	19.0802	38.4697	6.23861	1.87703	13.341	down
NT5E-2	5035.14	-1.34569	0.0376723	-35.7209	1.87e-279	8.35e-277	7150.24	7163.67	7368.02	2778.26	2810.86	2939.79	down
nur	2.31034	4.62375	1.976	2.33996	0.0192858	0.03413	0	0	0	6.23861	0	7.62345	up
nvy	907.986	-1.54687	0.0794677	-19.4654	2.16e-84	9.76e-83	1380.29	1304.13	1375.29	437.743	471.135	479.324	down
nw	18.5822	1.52689	0.540383	2.82557	0.00471961	0.00928706	10.3238	5.72407	12.8232	24.9545	30.0325	27.635	up
Oamb	143.512	-1.04137	0.204021	-5.10425	3.32e-07	1.05e-06	193.054	169.814	216.926	85.2611	80.7124	115.305	down
Oaz	118.197	1.78787	0.224494	7.964	1.67e-15	9.1e-15	48.5217	44.8385	66.2534	191.318	189.58	168.669	up
Obp22a	76.3522	-1.89207	0.270974	-6.98247	2.9e-12	1.31e-11	112.529	119.251	129.301	27.034	33.7866	36.2114	down
Obp46a	9.75002	1.50262	0.737167	2.03837	0.0415129	0.0685699	6.19426	4.77006	4.27441	18.7158	15.0163	9.52931	up
Obp50a	70.2955	1.63932	0.307503	5.33106	9.76e-08	3.21e-07	27.8742	25.7583	49.1558	120.613	113.56	84.8109	up
Obp56d	299.695	-1.7418	0.137597	-12.6587	1e-36	1.36e-35	437.728	499.902	446.676	132.051	140.777	141.034	down
Obp56f	73.6859	-1.39629	0.277758	-5.02703	4.98e-07	1.55e-06	106.335	93.4931	120.752	35.3521	34.7251	51.4583	down
Obp56g	46.4387	-1.71497	0.359271	-4.77349	1.81e-06	5.33e-06	66.0721	60.1027	87.6255	15.5965	20.6474	28.5879	down
Obp58d	10.3175	2.1805	0.765971	2.84671	0.00441734	0.00874547	6.19426	2.86203	2.13721	17.6761	20.6474	12.3881	up
Obp83b	11.0643	1.86876	0.801289	2.33219	0.0196905	0.0347748	0	5.72407	8.54883	22.8749	19.7088	9.52931	up
Obp83g	61.3254	-2.33107	0.35368	-6.5909	4.37e-11	1.83e-10	125.95	69.6428	111.135	29.1135	18.7703	13.341	down
Obp93a	13.5207	1.29723	0.651334	1.99164	0.0464102	0.0757789	7.22663	7.63209	8.54883	31.1931	10.3237	16.1998	up
Obp99b	138.524	-3.99762	0.280175	-14.2683	3.45e-46	6.49e-45	253.965	286.203	241.504	24.9545	16.8933	7.62345	down
Obp99c	640.346	-1.41667	0.0957238	-14.7996	1.47e-49	3.06e-48	914.685	878.644	1002.35	337.925	343.497	364.973	down
obst-B	57.7333	1.18411	0.305113	3.88087	0.000104083	0.000257422	35.1008	34.3444	36.3325	97.7383	65.6961	77.1874	up
oc	370.078	-1.57562	0.126366	-12.4687	1.11e-35	1.44e-34	525.479	559.051	578.114	190.278	204.597	162.951	down
Odc1	19.8695	-1.02836	0.500914	-2.05297	0.0400754	0.0663649	24.777	30.5284	24.5779	16.6363	11.2622	11.4352	down
Oli	343.902	1.00287	0.124043	8.08487	6.22e-16	3.47e-15	213.702	245.181	227.613	466.856	433.595	476.465	up
Or22b	7.20795	2.11416	0.966148	2.18824	0.0286523	0.0491075	6.19426	1.90802	0	11.4375	7.50813	16.1998	up
Or33b	12.1763	1.93338	0.694416	2.78418	0.00536637	0.0104753	4.1295	6.67808	4.27441	24.9545	21.5859	11.4352	up
Or33c	7.25751	1.9195	0.92669	2.07135	0.0383261	0.0637455	1.03238	3.81604	4.27441	4.15908	15.0163	15.2469	up
Or35a	4.77746	2.61347	1.17593	2.22247	0.0262518	0.0453537	2.06475	1.90802	0	11.4375	5.6311	7.62345	up
Or65b	10.3078	4.89455	1.20973	4.04597	5.21e-05	0.000132938	0	1.90802	0	24.9545	17.8318	17.1528	up
Or65c	32.8594	5.03462	1.37903	3.65084	0.000261384	0.000614629	0	5.72407	0	35.3521	75.0813	80.9991	up
Or67a	23.5857	1.34627	0.504209	2.67006	0.0075837	0.0144814	10.3238	21.9423	7.48022	27.034	35.6636	39.0702	up
Or85c	9.07482	-1.87249	0.863439	-2.16865	0.0301095	0.0512857	20.6475	11.4481	10.686	4.15908	7.50813	0	down
Or85f	7.27792	1.90188	0.871028	2.18349	0.0289997	0.0496436	4.1295	1.90802	3.20581	14.5568	9.38516	10.4822	up
org-1	21.5094	1.69591	0.530667	3.1958	0.00139442	0.00298987	14.4533	9.54011	6.41162	36.3919	41.2947	20.9645	up
ort	19.7207	-1.27542	0.555565	-2.29572	0.0216918	0.0380496	33.036	20.9882	29.9209	4.15908	17.8318	12.3881	down
OS9	5.15603	-3.9149	1.3765	-2.84409	0.00445387	0.0088097	9.29139	13.3562	6.41162	0	1.87703	0	down
Os-C	3.79315	-3.42436	1.51938	-2.2538	0.024209	0.0421234	8.25901	1.90802	10.686	0	0	1.90586	down
OSCP1	67.2493	-1.70173	0.301816	-5.6383	1.72e-08	5.97e-08	101.173	93.4931	114.341	19.7556	35.6636	39.0702	down
Osi13	16.4786	-1.97599	0.71213	-2.77476	0.00552423	0.0107607	30.9713	30.5284	17.0977	14.5568	0	5.71759	down
Osi14	65.1986	-5.20583	1.75308	-2.96954	0.00298249	0.00607675	143.5	124.021	113.272	10.3977	0	0	down
Osi15	14.9602	-2.0579	0.665381	-3.09281	0.00198271	0.00415285	30.9713	19.0802	22.4407	2.07954	3.75407	11.4352	down
Osi2	71.2278	-2.11855	0.295457	-7.17042	7.48e-13	3.5e-12	112.529	99.2172	135.713	27.034	31.9096	20.9645	down
Osi20	37.8992	-2.4608	0.440315	-5.58872	2.29e-08	7.87e-08	39.2303	66.7808	86.5569	8.31815	11.2622	15.2469	down
Osi21	6.81314	2.00753	0.949297	2.11476	0.0344505	0.0579023	4.1295	1.90802	2.13721	5.19885	8.44665	19.0586	up
Osi3	11.8269	-3.49609	0.874668	-3.99704	6.41e-05	0.000162163	27.8742	26.7123	10.686	0	1.87703	3.81172	down
Osi9	62.7307	-2.21576	0.339498	-6.52657	6.73e-11	2.78e-10	79.493	85.861	144.261	27.034	18.7703	20.9645	down
otu	369.026	1.30568	0.120759	10.8123	3.01e-27	2.89e-26	213.702	228.963	194.486	530.282	532.139	514.583	up
Pal2	9.76099	2.60378	0.886242	2.938	0.00330337	0.00668005	4.1295	0	4.27441	12.4772	28.1555	9.52931	up
pasha	1602.12	1.01737	0.069167	14.7089	5.65e-49	1.14e-47	1007.6	985.494	1187.22	2158.56	2175.48	2098.35	up
Patr-1	2770.15	1.17789	0.0456236	25.8177	5.62e-147	7.57e-145	1697.23	1670.47	1727.93	3797.24	3862.93	3865.09	up
Pdf	127.663	1.62495	0.2568	6.32768	2.49e-10	9.89e-10	79.493	38.1604	70.5278	144.528	206.474	226.798	up
Pebp1	52.0487	-1.12176	0.31134	-3.60301	0.000314552	0.000732728	66.0721	76.3209	71.5964	30.1533	30.0325	38.1172	down
Pepck2	36.2734	-2.57857	0.41862	-6.15969	7.29e-10	2.8e-09	53.6836	60.1027	72.665	10.3977	11.2622	9.52931	down
Peritrophin-15a	44.3908	-3.06522	0.415943	-7.36932	1.71e-13	8.34e-13	92.9139	75.3669	69.4592	12.4772	4.69258	11.4352	down
Pfas	1220.08	-1.49902	0.0708457	-21.159	2.28e-99	1.48e-97	1828.34	1749.66	1830.52	599.947	629.744	682.299	down
PGRP-LF	50.8176	-1.38536	0.323712	-4.27961	1.87e-05	4.99e-05	80.5253	69.6428	70.5278	21.8352	33.7866	28.5879	down
PGRP-SA	71.3174	-1.08719	0.295542	-3.67863	0.000234491	0.000553808	113.561	70.5968	106.86	47.8294	33.7866	55.27	down
PGRP-SB1	27.3094	-1.60344	0.498292	-3.21788	0.00129143	0.0027838	49.5541	24.8043	49.1558	6.23861	13.1392	20.9645	down
PGRP-SC1a	38.7591	-1.0034	0.37548	-2.6723	0.00753325	0.0143903	46.4569	54.3786	54.4988	16.6363	26.2785	34.3055	down
PGRP-SC1b	38.7591	-1.0034	0.37548	-2.6723	0.00753325	0.0143903	46.4569	54.3786	54.4988	16.6363	26.2785	34.3055	down
PH4alphaNE2	168.926	-1.81818	0.193841	-9.37972	6.61e-21	4.74e-20	294.227	227.055	268.219	81.102	61.0036	81.9521	down
PH4alphaPV	16.163	1.78764	0.665632	2.68562	0.0072395	0.0138763	4.1295	15.2642	2.13721	30.1533	29.094	16.1998	up
PH4alphaSG1	24.3953	-2.51323	0.564887	-4.44909	8.62e-06	2.38e-05	30.9713	50.5626	42.7441	14.5568	5.6311	1.90586	down
PH4alphaSG2	12.4021	1.84007	0.676618	2.71952	0.00653777	0.0126041	4.1295	5.72407	6.41162	16.6363	27.217	14.294	up
Phae2	66.1972	1.01084	0.293733	3.44135	0.000578811	0.00130644	40.2627	39.1145	52.3616	112.295	79.7739	73.3757	up
pHCl-1	432.745	1.04443	0.122107	8.55335	1.2e-17	7.29e-17	242.608	277.617	328.061	576.032	617.544	554.606	up
ph-d	423.879	1.90144	0.122651	15.5028	3.32e-54	7.8e-53	185.828	194.618	156.016	624.901	671.978	709.934	up
phu	12.4896	-2.2916	0.724849	-3.16148	0.00156967	0.00334127	25.8094	17.1722	19.2349	4.15908	0.938516	7.62345	down
Picot	2681.68	-1.74882	0.0492104	-35.5377	1.29e-276	5.2e-274	4188.35	3994.44	4218.85	1206.13	1245.41	1236.9	down
Pif1	70.818	1.163	0.287252	4.04872	5.15e-05	0.00013144	34.0684	57.2407	39.5383	106.056	106.052	81.9521	up
PIG-Wb	1082.79	-1.87735	0.0752569	-24.9459	2.37e-137	2.76e-135	1727.17	1738.21	1641.37	454.379	444.857	490.759	down
Pldn	280.681	1.14081	0.161092	7.08173	1.42e-12	6.54e-12	172.407	216.561	135.713	352.482	385.73	421.195	up
ple	333.432	-1.25499	0.129398	-9.69874	3.05e-22	2.36e-21	452.181	510.396	446.676	213.153	194.273	183.916	down
plum	672.222	-1.54219	0.0981187	-15.7176	1.15e-55	2.79e-54	929.139	1040.83	1033.34	306.732	370.714	352.584	down
pnr	36.8498	-1.80135	0.41566	-4.3337	1.47e-05	3.95e-05	49.5541	51.5166	70.5278	24.9545	15.0163	9.52931	down
Pp1-Y1	121.985	10.3482	1.193	8.67412	4.17e-18	2.61e-17	0	0	0	263.062	247.768	221.08	up
ppk17	2.88786	4.95053	1.7485	2.8313	0.00463593	0.00913908	0	0	0	4.15908	11.2622	1.90586	up
ppk18	16.1496	1.57148	0.571976	2.74746	0.00600589	0.0116342	10.3238	7.63209	6.41162	28.0738	21.5859	22.8703	up
ppk21	7.87687	4.45645	1.26629	3.51931	0.000432673	0.000990936	0	0	2.13721	18.7158	17.8318	8.57638	up
ppk22	121.327	-1.99079	0.218851	-9.09659	9.32e-20	6.3e-19	181.698	193.664	206.24	50.9487	54.4339	40.976	down
ppk30	144.752	-1.52714	0.229308	-6.65978	2.74e-11	1.16e-10	224.026	222.285	197.692	108.136	54.4339	61.9405	down
ppk5	52.3057	1.39571	0.316269	4.41305	1.02e-05	2.79e-05	27.8742	27.6663	30.9895	67.585	86.3435	73.3757	up
ppk7	4.62549	2.52518	1.25125	2.01813	0.043578	0.0716335	4.1295	0	0	10.3977	7.50813	5.71759	up
Prdm13	50.8635	-2.88694	0.383382	-7.5302	5.07e-14	2.55e-13	90.8491	95.4011	82.2825	17.6761	5.6311	13.341	down
Proc	15.9408	-1.96579	0.58702	-3.34876	0.000811741	0.00179677	28.9065	24.8043	22.4407	6.23861	5.6311	7.62345	down
prt	356.116	1.7441	0.131889	13.224	6.38e-40	9.63e-39	155.889	186.032	148.536	545.879	514.307	586.053	up
Psf3	490.114	1.19389	0.115178	10.3656	3.56e-25	3.13e-24	328.296	310.054	255.396	709.123	626.929	710.887	up
Ptp52F	120.094	-1.55034	0.226946	-6.83133	8.41e-12	3.69e-11	147.63	197.48	192.349	47.8294	64.7576	70.5169	down
Pu	63.5044	-1.63188	0.302597	-5.39292	6.93e-08	2.31e-07	108.4	98.2631	81.2139	37.4317	32.8481	22.8703	down
Pvf3	66.1836	-1.12062	0.299099	-3.74665	0.000179213	0.000430006	113.561	84.907	73.7336	33.2726	52.5569	39.0702	down
pwn	173.191	-1.99026	0.181315	-10.9769	4.94e-28	4.9e-27	266.353	290.019	273.562	74.8634	62.8806	71.4698	down
Pxd	8.31243	-2.88659	0.929841	-3.1044	0.00190668	0.00400788	14.4533	13.3562	16.0291	4.15908	1.87703	0	down
pyd3	539.882	-1.26836	0.10439	-12.1503	5.72e-34	7.07e-33	760.861	763.209	765.12	316.09	351.944	282.068	down
QC	465.056	-1.06269	0.127832	-8.31314	9.32e-17	5.44e-16	616.329	637.279	632.613	336.885	232.752	334.479	down
Qsox1	3715.84	-1.53743	0.0435457	-35.3061	4.73e-273	1.8e-270	5469.53	5446.45	5667.87	1853.91	1871.4	1985.91	down
Qsox2	295.788	-1.83854	0.143553	-12.8074	1.49e-37	2.09e-36	442.889	461.741	483.009	109.176	146.409	131.504	down
Qsox3	164.255	-2.35405	0.21141	-11.135	8.48e-29	8.63e-28	272.547	302.422	248.985	63.4259	61.9421	36.2114	down
Qsox4	94.7826	-2.07618	0.306799	-6.76725	1.31e-11	5.68e-11	165.18	172.676	121.821	37.4317	54.4339	17.1528	down
Rab3-GEF	65.1663	1.29028	0.291417	4.42761	9.53e-06	2.62e-05	41.295	29.5743	42.7441	107.096	80.7124	89.5755	up
Rad51D	21.8182	1.60974	0.496099	3.2448	0.00117533	0.00255051	8.25901	14.3102	9.61743	35.3521	30.971	32.3997	up
Rbp	139.233	1.03288	0.197938	5.2182	1.81e-07	5.81e-07	83.6225	92.5391	98.3115	159.085	205.535	196.304	up
Rbp9	3680.16	-1.42203	0.0413396	-34.3988	2.63e-259	8.96e-257	5447.85	5332.92	5300.27	1965.16	2045.03	1989.72	down
Rcd2	440.109	-1.02538	0.106145	-9.6602	4.45e-22	3.41e-21	587.422	583.855	599.487	291.135	289.063	289.691	down
Rdl	203.208	1.23408	0.178011	6.9326	4.13e-12	1.85e-11	107.367	102.079	154.947	273.459	303.141	278.256	up
reb	14.291	-1.3316	0.607725	-2.19113	0.0284427	0.048774	18.5828	17.1722	25.6465	7.27838	5.6311	11.4352	down
rempA	989.364	1.73877	0.0825906	21.0529	2.15e-98	1.36e-96	472.828	402.593	494.763	1540.94	1521.33	1503.73	up
resilin	96.1652	-1.25722	0.248771	-5.05371	4.33e-07	1.36e-06	157.954	104.941	144.261	47.8294	60.065	61.9405	down
Ret	58.1768	-1.34233	0.313132	-4.28678	1.81e-05	4.84e-05	91.8815	87.769	70.5278	38.4715	37.5407	22.8703	down
Rgk1	263.278	-1.47363	0.187606	-7.85489	4e-15	2.14e-14	380.947	407.363	374.011	91.4997	189.58	136.269	down
rgr	968.063	-1.24004	0.0864206	-14.3489	1.08e-46	2.06e-45	1360.67	1229.72	1491.77	537.561	597.835	590.817	down
rho-6	354.861	-1.54613	0.121837	-12.6902	6.7e-37	9.19e-36	515.156	532.338	538.576	179.88	176.441	186.774	down
RhoL	482.827	-1.63567	0.110221	-14.8398	8.1e-50	1.69e-48	703.048	706.922	782.218	220.431	231.814	252.527	down
Rif1	165.973	1.09072	0.18155	6.00783	1.88e-09	7.03e-09	115.626	112.573	89.7627	220.431	245.891	211.551	up
ringer	159.888	-1.07297	0.189334	-5.66708	1.45e-08	5.08e-08	205.443	229.917	214.789	107.096	120.13	81.9521	down
RluA-2	75.0904	1.29251	0.264997	4.87745	1.07e-06	3.23e-06	48.5217	35.2984	47.0186	106.056	111.683	101.964	up
rn	485.627	-1.4368	0.11147	-12.8895	5.16e-38	7.32e-37	719.566	717.416	690.318	282.817	277.801	225.845	down
Rnmt	1086.29	1.02959	0.0726677	14.1685	1.44e-45	2.62e-44	735.052	727.911	679.632	1427.6	1418.1	1529.45	up
RnrS	519.929	1.14653	0.116398	9.85009	6.85e-23	5.48e-22	386.109	301.468	283.18	708.083	688.871	751.863	up
robo3	139.214	1.23902	0.201421	6.15142	7.68e-10	2.95e-09	94.9786	84.907	68.3906	217.312	188.642	181.057	up
Ror	97.0935	1.13592	0.230813	4.9214	8.59e-07	2.61e-06	54.7159	59.1487	68.3906	140.369	137.962	121.975	up
rpr	22.352	-2.73681	0.552517	-4.95335	7.29e-07	2.23e-06	43.3598	39.1145	34.1953	4.15908	3.75407	9.52931	down
RpS28a	177.226	-1.95408	0.215632	-9.06208	1.28e-19	8.56e-19	304.551	333.904	206.24	87.3406	74.1428	57.1759	down
RpS3	6406.58	-1.28349	0.0436406	-29.4103	4.05e-190	8.32e-188	8658.54	9037.35	9553.31	3580.96	3958.66	3650.68	down
rtet	128.999	-1.2483	0.251648	-4.96048	7.03e-07	2.15e-06	206.475	171.722	166.702	70.7043	110.745	47.6465	down
RunxB	56.3047	-1.10006	0.304446	-3.61332	0.000302304	0.000705976	89.8167	76.3209	64.1162	39.5112	35.6636	32.3997	down
Rx	137.63	1.29337	0.200059	6.46495	1.01e-10	4.13e-10	65.0397	89.677	84.4197	193.397	206.474	186.774	up
ry	312.366	-1.80683	0.143853	-12.5603	3.49e-36	4.66e-35	515.156	440.753	502.244	127.892	162.363	125.787	down
sano	254.124	-1.13722	0.15339	-7.41395	1.23e-13	6.03e-13	306.616	373.972	367.6	152.846	142.654	181.057	down
Sans	565.316	1.0246	0.10814	9.47483	2.67e-21	1.95e-20	333.458	363.478	421.03	816.219	700.133	757.58	up
santa-maria	311.882	-1.02138	0.147695	-6.91547	4.66e-12	2.08e-11	465.602	380.65	408.207	167.403	209.289	240.139	down
sbm	455.922	-1.12608	0.120293	-9.36118	7.89e-21	5.63e-20	647.3	635.371	594.144	238.107	293.756	326.855	down
sca	16.8441	-2.56763	0.611091	-4.20172	2.65e-05	6.95e-05	24.777	28.6203	33.1267	4.15908	6.56961	3.81172	down
scb	2080.04	-1.10595	0.0605104	-18.2771	1.26e-74	4.78e-73	2826.65	2746.6	2950.41	1206.13	1344.89	1405.57	down
Scgalpha	140.062	1.38502	0.203589	6.803	1.02e-11	4.47e-11	58.8454	82.999	90.8313	204.835	200.842	202.021	up
Schip1	410.291	1.10246	0.113533	9.71043	2.72e-22	2.11e-21	278.742	258.537	244.71	579.151	560.294	540.312	up
Scp1	239.874	-1.10956	0.156042	-7.11061	1.16e-12	5.35e-12	353.073	329.134	301.346	148.687	175.503	131.504	down
Scp2	64.3151	-4.57297	0.456147	-10.0252	1.18e-23	9.75e-23	121.82	100.171	148.536	2.07954	3.75407	9.52931	down
scpr-A	25760.8	-1.07748	0.028524	-37.7746	0	0	34412.2	35344.2	35110	17157.2	15793.4	16747.8	down
scpr-B	18272.9	-1.71843	0.0286549	-59.9701	0	0	27866.9	27671.1	28545.6	8663.36	8158.52	8731.71	down
scpr-C	57583.1	-1.86126	0.024909	-74.7225	0	0	89777.5	88774.6	92375.4	25192.6	23984.7	25393.7	down
scro	119.883	1.51714	0.270001	5.61902	1.92e-08	6.65e-08	78.4606	76.3209	30.9895	184.039	201.781	147.704	up
Seipin	42.2984	-1.45548	0.380705	-3.82311	0.000131781	0.000322048	56.7807	74.4129	54.4988	32.2328	22.5244	13.341	down
Semp1	43.926	-1.69452	0.442047	-3.83334	0.000126414	0.000309459	57.8131	74.4129	69.4592	6.23861	38.4792	17.1528	down
Sems	64.1045	-2.33675	0.312593	-7.47537	7.7e-14	3.83e-13	124.918	103.033	92.9685	24.9545	20.6474	18.1057	down
sens	216.755	1.08215	0.171423	6.31276	2.74e-10	1.08e-09	143.5	117.343	157.085	250.584	295.633	336.385	up
sens-2	68.4328	-1.80539	0.283474	-6.36881	1.9e-10	7.63e-10	105.302	103.033	111.135	24.9545	34.7251	31.4467	down
Sfp23F	16.6817	-2.79241	0.710728	-3.92895	8.53e-05	0.000213046	38.1979	16.2182	33.1267	2.07954	0.938516	9.52931	down
Sfp24C1	41.8222	-3.34748	0.437446	-7.65232	1.97e-14	1.01e-13	82.5901	84.907	60.9104	8.31815	5.6311	8.57638	down
Sfp24F	138.391	-1.44608	0.22478	-6.43329	1.25e-10	5.06e-10	164.148	245.181	197.692	87.3406	80.7124	55.27	down
Sfp26Ac	28.4693	-1.55913	0.473586	-3.29218	0.000994147	0.00217706	51.6188	36.2524	39.5383	20.7954	16.8933	5.71759	down
Sfp26Ad	396.03	-1.45009	0.128616	-11.2745	1.75e-29	1.83e-28	584.325	646.82	507.587	231.869	210.228	195.351	down
Sfp33A1	28.9847	-1.5136	0.435287	-3.47724	0.000506605	0.00114968	44.3922	45.7925	38.4697	18.7158	9.38516	17.1528	down
Sfp35C	90.4822	-1.75349	0.247632	-7.08103	1.43e-12	6.57e-12	149.695	137.378	131.438	47.8294	41.2947	35.2584	down
Sfp36F	4.57072	-2.58016	1.27841	-2.01826	0.0435646	0.0716207	4.1295	17.1722	2.13721	2.07954	0	1.90586	down
Sfp38D	34.9512	-1.96995	0.448911	-4.3883	1.14e-05	3.11e-05	28.9065	67.7348	70.5278	10.3977	16.8933	15.2469	down
Sfp51E	120.715	-1.72859	0.219668	-7.86913	3.57e-15	1.92e-14	182.731	181.262	192.349	60.3066	64.7576	42.8819	down
Sfp53D	69.8932	-1.56927	0.278154	-5.64173	1.68e-08	5.86e-08	105.302	99.2172	108.998	41.5908	35.6636	28.5879	down
Sfp60F	54.8731	-2.12824	0.32741	-6.50024	8.02e-11	3.29e-10	77.4282	103.987	86.5569	18.7158	21.5859	20.9645	down
Sfp70A4	38.4049	-1.46142	0.421805	-3.46469	0.000530849	0.00120238	58.8454	80.1369	29.9209	20.7954	15.9548	24.7762	down
Sfp77F	74.3504	-1.66868	0.304876	-5.47329	4.42e-08	1.49e-07	129.047	97.3091	113.272	24.9545	28.1555	53.3641	down
Sfp78E	153.283	-1.3731	0.200669	-6.84263	7.78e-12	3.42e-11	196.151	227.055	240.436	84.2213	104.175	67.6581	down
Sfp79B	5.75496	-2.29823	1.05107	-2.18656	0.0287743	0.0493035	4.1295	18.1262	6.41162	2.07954	1.87703	1.90586	down
Sfp84E	56.0089	-1.91671	0.381502	-5.02412	5.06e-07	1.57e-06	77.4282	75.3669	113.272	12.4772	40.3562	17.1528	down
Sfp93F	58.5651	-1.34588	0.306899	-4.38542	1.16e-05	3.15e-05	86.7196	83.953	81.2139	43.6703	25.3399	30.4938	down
Sgsh	101.166	-1.18691	0.280605	-4.22982	2.34e-05	6.17e-05	182.731	106.849	132.507	50.9487	88.2205	45.7407	down
sha	69.2484	-3.63334	0.370985	-9.79377	1.2e-22	9.42e-22	140.403	145.01	99.3801	5.19885	15.0163	10.4822	down
Shark	425.036	1.12081	0.12328	9.09165	9.75e-20	6.58e-19	237.447	282.387	283.18	602.026	512.43	632.746	up
Shaw	923.745	-1.10488	0.0792392	-13.9436	3.44e-44	6.04e-43	1286.34	1243.08	1253.47	618.663	603.466	537.453	down
Shawl	211.399	-2.98805	0.191968	-15.5654	1.25e-54	2.96e-53	346.878	355.846	424.236	37.4317	53.4954	50.5053	down
sim	47.3708	-1.23048	0.325553	-3.77965	0.000157051	0.000379786	68.1368	64.8728	66.2534	29.1135	24.4014	31.4467	down
Sirt4	51.9735	1.26258	0.380749	3.31603	0.000913049	0.00200864	12.3885	32.4364	47.0186	67.585	65.6961	86.7167	up
sit	25.3781	-1.13956	0.463659	-2.45776	0.0139806	0.0254407	28.9065	44.8385	30.9895	12.4772	13.1392	21.9174	down
Skeletor	150.651	1.07991	0.184561	5.85126	4.88e-09	1.77e-08	94.9786	102.079	92.9685	219.391	187.703	206.786	up
slf	32.679	-3.87257	0.567927	-6.81878	9.18e-12	4.02e-11	59.8778	53.4246	70.5278	0	9.38516	2.85879	down
slif	1101.6	-1.57877	0.074843	-21.0945	8.94e-99	5.73e-97	1659.03	1678.11	1615.73	508.447	556.54	591.77	down
slou	106.087	6.46329	0.580037	11.1429	7.76e-29	7.9e-28	2.06475	0	5.34302	212.113	211.166	205.833	up
Smvt	63.6571	-1.0753	0.334856	-3.21121	0.00132175	0.00284537	73.2987	119.251	66.2534	41.5908	26.2785	55.27	down
SmydA-3	15.9852	1.53328	0.630408	2.4322	0.0150075	0.0271235	8.25901	4.77006	11.7546	14.5568	39.4177	17.1528	up
SmydA-6	20.1581	-2.22495	0.543512	-4.09365	4.25e-05	0.000109239	37.1655	30.5284	32.0581	4.15908	7.50813	9.52931	down
Snap25	1125.71	1.09021	0.0782456	13.9332	3.98e-44	6.95e-43	755.699	752.715	648.642	1633.48	1480.98	1482.76	up
snk	36.6405	-3.05625	0.475954	-6.42132	1.35e-10	5.47e-10	56.7807	59.1487	80.1453	12.4772	9.38516	1.90586	down
sno	11904.5	1.07437	0.0274607	39.1238	0	0	7679.85	7536.69	7784.78	15869	16374.3	16182.7	up
snRNA:7SK	64.6958	-2.11241	0.319224	-6.61731	3.66e-11	1.54e-10	89.8167	96.3551	129.301	20.7954	32.8481	19.0586	down
snRNA:U3	13.8437	-1.27373	0.643256	-1.98013	0.0476886	0.0775337	22.7123	20.0342	16.0291	6.23861	3.75407	14.294	down
snRNA:U5:63BC	1.65434	-4.20876	2.01623	-2.08744	0.036848	0.0615481	2.06475	5.72407	2.13721	0	0	0	down
snRNA:U6atac	28.4486	4.74018	0.716077	6.61965	3.6e-11	1.51e-10	2.06475	0	4.27441	69.6645	39.4177	55.27	up
sns	390.21	1.43406	0.127246	11.27	1.85e-29	1.93e-28	197.184	225.147	209.446	645.697	537.77	526.018	up
snu	362.093	-1.42071	0.128369	-11.0674	1.81e-28	1.81e-27	537.868	494.178	550.331	175.721	190.519	223.939	down
Sobp	137.791	-1.39663	0.213243	-6.54947	5.77e-11	2.39e-10	180.666	247.089	170.977	84.2213	68.5117	75.2815	down
Sod3	2207.97	-2.01804	0.0590513	-34.1743	5.83e-256	1.8e-253	3435.75	3469.74	3720.88	821.418	872.82	927.202	down
sog	484.556	-1.24952	0.126914	-9.84536	7.18e-23	5.72e-22	702.016	638.233	706.347	303.613	332.235	224.892	down
Sox21a	25.3905	-1.36934	0.472161	-2.90016	0.00372972	0.00747215	26.8418	46.7465	36.3325	9.35792	18.7703	14.294	down
Sox21b	231.697	3.82469	0.209055	18.2952	9.04e-75	3.44e-73	36.1332	22.8963	33.1267	383.675	464.566	449.783	up
SoxN	20.8238	-3.92824	0.745688	-5.26793	1.38e-07	4.48e-07	54.7159	47.7006	14.9604	0	3.75407	3.81172	down
SP	144.155	-2.10248	0.225609	-9.31915	1.17e-20	8.29e-20	210.605	238.503	252.19	65.5055	63.8191	34.3055	down
SP1029	262.385	1.00319	0.171571	5.84712	5e-09	1.81e-08	132.144	208.928	182.731	307.772	408.255	334.479	up
spartin	397.194	-1.03721	0.117171	-8.85208	8.59e-19	5.55e-18	529.609	507.534	565.291	270.34	273.108	237.28	down
SPE	80.998	-1.21764	0.258298	-4.71407	2.43e-06	7.05e-06	91.8815	124.021	123.958	47.8294	52.5569	45.7407	down
sPLA2	143.144	-1.05033	0.199286	-5.27048	1.36e-07	4.42e-07	180.666	207.974	190.211	102.937	73.2043	103.869	down
Spn100A	44.8135	1.58115	0.368584	4.28981	1.79e-05	4.78e-05	16.518	32.4364	18.1663	57.1873	79.7739	64.7993	up
Spn28B	91.1755	-1.61662	0.24779	-6.52415	6.84e-11	2.82e-10	143.5	154.55	114.341	45.7498	43.1718	45.7407	down
Spn28Da	55.0073	-2.42233	0.354947	-6.82448	8.82e-12	3.87e-11	118.723	88.723	70.5278	21.8352	16.8933	13.341	down
Spn28Db	16.8761	-1.56497	0.574516	-2.72397	0.00645014	0.0124407	20.6475	32.4364	22.4407	12.4772	5.6311	7.62345	down
Spn28F	2023.94	-1.69775	0.0549132	-30.9169	7.08e-210	1.8e-207	3095.06	3059.51	3126.73	992.979	951.656	917.673	down
Spn38F	1943.97	-1.75702	0.0578762	-30.3582	1.96e-202	4.61e-200	3014.54	2955.53	3030.56	908.758	924.439	830.003	down
Spn42Dd	190.679	-1.36903	0.175655	-7.79386	6.5e-15	3.43e-14	233.317	310.054	281.043	115.414	103.237	101.011	down
Spn42De	32.2589	-1.82981	0.473399	-3.86526	0.000110973	0.000273499	39.2303	45.7925	66.2534	6.23861	11.2622	24.7762	down
spn-B	76.0542	1.00734	0.254531	3.95764	7.57e-05	0.000190076	53.6836	47.7006	50.2244	107.096	100.421	97.199	up
spz	355.382	-1.22341	0.119908	-10.2029	1.92e-24	1.65e-23	517.22	487.5	488.352	208.994	218.674	211.551	down
spz3	18.8907	-3.11904	0.622644	-5.00935	5.46e-07	1.69e-06	30.9713	34.3444	36.3325	4.15908	5.6311	1.90586	down
spz5	235.274	-1.48008	0.170146	-8.69889	3.35e-18	2.11e-17	400.562	339.628	299.209	114.375	148.286	109.587	down
sqa	279.159	1.01208	0.135186	7.48658	7.07e-14	3.53e-13	193.054	188.894	173.114	365.999	364.144	389.749	up
Sr-CI	26.3111	-1.37847	0.449028	-3.06989	0.00214136	0.00445187	46.4569	33.3904	34.1953	14.5568	17.8318	11.4352	down
ssp6	74.9184	2.43015	0.301566	8.05843	7.73e-16	4.28e-15	16.518	21.9423	32.0581	131.011	109.806	138.175	up
St1	32.3927	-1.58924	0.438503	-3.62423	0.000289823	0.000678667	46.4569	33.3904	66.2534	10.3977	16.8933	20.9645	down
St3	20.5192	-1.55661	0.573677	-2.71339	0.00665991	0.0128243	20.6475	29.5743	41.6755	9.35792	3.75407	18.1057	down
SteXh:CG42398	3.70857	2.66675	1.35419	1.96925	0.0489241	0.079353	2.06475	0.954011	0	3.11931	5.6311	10.4822	up
stum	492.495	1.81668	0.113491	16.0073	1.14e-57	2.91e-56	232.285	212.744	208.378	771.509	829.648	700.404	up
Su(Ste):CR42407	21.7575	2.21713	0.548784	4.04008	5.34e-05	0.000136208	8.25901	11.4481	3.20581	38.4715	26.2785	42.8819	up
sug	133.45	-1.35112	0.209391	-6.45263	1.1e-10	4.47e-10	215.767	155.504	204.103	76.9429	79.7739	68.611	down
sut1	36.0565	-1.25856	0.410161	-3.06844	0.00215176	0.00447146	53.6836	30.5284	68.3906	24.9545	18.7703	20.0116	down
swa	69.0228	1.17534	0.344236	3.41435	0.000639338	0.00143355	37.1655	30.5284	59.8418	56.1475	134.208	96.246	up
Syt12	73.3575	-1.65666	0.282871	-5.85658	4.73e-09	1.71e-08	100.14	114.481	119.684	29.1135	30.0325	46.6936	down
Syt14	707.438	1.7242	0.0952107	18.1093	2.69e-73	1e-71	291.13	332.95	362.257	1120.87	1054.89	1082.53	up
Taf8	1496.91	1.07078	0.0620165	17.2661	8.47e-67	2.74e-65	967.337	1008.39	920.068	1985.96	2034.7	2065	up
Task7	11.275	1.8881	0.722041	2.61495	0.00892395	0.0168332	6.19426	1.90802	6.41162	12.4772	20.6474	20.0116	up
TBC1D16	139.346	1.13295	0.212584	5.32942	9.85e-08	3.24e-07	79.493	91.5851	90.8313	175.721	240.26	158.187	up
TbCMF46	694.883	-1.45279	0.11356	-12.7932	1.79e-37	2.5e-36	1009.66	1010.3	1033.34	385.754	290.94	439.301	down
Tbh	446.537	-1.80375	0.121323	-14.8674	5.37e-50	1.13e-48	692.724	751.761	637.956	195.477	178.318	222.986	down
Teh1	326.828	-1.24923	0.142977	-8.73725	2.39e-18	1.51e-17	515.156	482.73	382.56	177.801	210.228	192.492	down
Tep3	124.64	-2.68075	0.241832	-11.0852	1.48e-28	1.49e-27	228.155	201.296	217.995	21.8352	34.7251	43.8348	down
Tep4	535.612	-1.20518	0.108022	-11.1568	6.64e-29	6.78e-28	781.509	797.553	662.534	302.573	336.927	332.573	down
Tep5Psi	9.15946	3.25987	0.980278	3.32546	0.000882741	0.00194428	0	0	5.34302	15.5965	18.7703	15.2469	up
term	1.98309	4.4023	1.902	2.31456	0.0206368	0.0363222	0	0	0	6.23861	3.75407	1.90586	up
Tet	1168.84	1.0685	0.0729521	14.6467	1.42e-48	2.85e-47	802.156	718.37	744.817	1489.99	1634.9	1622.84	up
tgy	82.1416	1.13855	0.256472	4.43926	9.03e-06	2.48e-05	64.0073	41.9765	48.0872	117.494	110.745	110.54	up
thetaTry	92.9173	-3.45812	0.327476	-10.5599	4.57e-26	4.19e-25	172.407	148.826	190.211	6.23861	13.1392	26.6821	down
thw	69.3262	-1.88039	0.324629	-5.79244	6.94e-09	2.49e-08	101.173	136.424	89.7627	16.6363	30.0325	41.929	down
Tig	490.67	-1.05889	0.10465	-10.1184	4.58e-24	3.86e-23	709.242	622.969	657.191	319.209	322.85	312.561	down
tipE	31.4236	3.22016	0.49475	6.50867	7.58e-11	3.11e-10	8.25901	5.72407	4.27441	54.068	64.7576	51.4583	up
TkR86C	423.698	2.23737	0.135645	16.4943	4.03e-61	1.13e-59	169.31	119.251	157.085	740.316	731.104	625.123	up
Tmhs	187.104	-1.39571	0.176563	-7.9049	2.68e-15	1.45e-14	298.357	286.203	228.681	107.096	106.991	95.2931	down
tnc	3148.67	-1.21491	0.0561458	-21.6385	7.8e-104	5.51e-102	4640.53	4402.76	4162.21	1746.81	1906.13	2033.55	down
toe	131.545	-1.75931	0.205685	-8.55339	1.2e-17	7.29e-17	206.475	207.974	194.486	69.6645	53.4954	57.1759	down
Toll-7	1210.25	-1.4731	0.0787641	-18.7027	4.71e-78	1.89e-76	1873.76	1637.08	1829.45	580.191	667.285	673.722	down
Tollo	605.219	-1.365	0.0958006	-14.2483	4.59e-46	8.57e-45	840.354	893.908	881.598	335.845	361.329	318.279	down
Topors	7869.93	1.31794	0.0314396	41.9199	0	0	4573.43	4438.06	4508.44	11015.3	11427.4	11257	up
tor	255.998	1.77884	0.148134	12.0083	3.21e-33	3.84e-32	106.335	117.343	122.889	413.828	378.222	397.372	up
TotB	35.3002	-2.63494	0.430064	-6.12685	8.96e-10	3.43e-09	51.6188	68.6888	61.979	12.4772	7.50813	9.52931	down
TotM	140.801	-1.84237	0.213262	-8.63901	5.67e-18	3.52e-17	210.605	234.687	214.789	74.8634	44.1103	65.7522	down
tow	60.7979	1.08905	0.346383	3.14407	0.00166615	0.00353326	36.1332	41.0225	39.5383	60.3066	58.188	129.599	up
toy	95.7001	1.39421	0.258457	5.39437	6.88e-08	2.29e-07	54.7159	65.8268	37.4011	119.573	165.179	131.504	up
TpnC47D	282.347	-1.04868	0.139391	-7.52327	5.34e-14	2.69e-13	420.177	340.582	381.491	182.999	183.011	185.822	down
Tps1	2085.35	-1.06353	0.0603896	-17.6112	2.02e-69	6.91e-68	3002.15	2865.85	2594.57	1335.06	1329.88	1384.61	down
Traf-like	45.6273	-2.13749	0.363015	-5.88815	3.91e-09	1.42e-08	78.4606	86.815	57.7046	17.6761	15.9548	17.1528	down
Trh	20.3292	1.31209	0.62083	2.11344	0.0345631	0.0580764	14.4533	5.72407	14.9604	25.9942	9.38516	51.4583	up
trn	141.899	-1.06893	0.217926	-4.90501	9.34e-07	2.83e-06	173.439	171.722	231.887	71.7441	86.3435	116.258	down
trp	44.5455	-3.35743	0.45501	-7.37882	1.6e-13	7.79e-13	86.7196	77.2749	79.0767	16.6363	3.75407	3.81172	down
Try29F	100.302	1.12512	0.239333	4.70106	2.59e-06	7.5e-06	60.9102	62.9647	65.1848	158.045	106.052	148.657	up
Ts	275.279	1.81601	0.149985	12.1079	9.59e-34	1.18e-32	112.529	127.837	125.027	376.396	444.857	465.03	up
Tsf1	6428.86	-1.60115	0.0413547	-38.7175	0	0	9785.89	9127.02	10097.2	3303.35	3113.06	3146.58	down
tsl	20.547	-1.95954	0.523199	-3.74531	0.000180172	0.000432065	26.8418	38.1604	33.1267	6.23861	9.38516	9.52931	down
Tsp42Ed	1431.7	-1.74305	0.0686025	-25.4079	2.06e-142	2.59e-140	2169.02	2240.02	2204.53	672.731	599.712	704.216	down
Tsp42Eg	434.198	-1.35393	0.118091	-11.4652	1.97e-30	2.14e-29	629.749	648.728	594.144	231.869	221.49	279.209	down
Tsp42El	146.703	-1.45567	0.194816	-7.47202	7.9e-14	3.92e-13	183.763	226.101	235.093	81.102	76.0198	78.1403	down
TTLL15	638.399	1.31016	0.100591	13.0246	8.86e-39	1.29e-37	381.979	385.421	332.336	996.099	854.05	880.508	up
Twdlbeta	14.731	1.53508	0.669667	2.29231	0.0218879	0.0383676	14.4533	1.90802	6.41162	23.9147	15.0163	26.6821	up
TwdlG	75.2637	2.07881	0.285802	7.27361	3.5e-13	1.67e-12	29.9389	26.7123	29.9209	101.897	117.315	145.798	up
TwdlL	25.1295	-1.98511	0.548005	-3.62244	0.000291837	0.000683134	25.8094	59.1487	35.2639	14.5568	13.1392	2.85879	down
TwdlN	4.28445	-2.95149	1.2947	-2.27968	0.0226269	0.0395665	8.25901	3.81604	10.686	1.03977	0	1.90586	down
TwdlO	1.87864	-4.38573	1.95486	-2.2435	0.0248645	0.04317	7.22663	1.90802	2.13721	0	0	0	down
TwdlP	451.264	-4.24781	0.159701	-26.5986	7.05e-156	1e-153	806.286	891.046	875.186	41.5908	56.311	37.1643	down
TwdlQ	1.98639	-4.47171	2.05168	-2.17954	0.0292919	0.0500908	6.19426	5.72407	0	0	0	0	down
TwdlV	76.8411	-1.11469	0.261903	-4.2561	2.08e-05	5.52e-05	114.594	96.3551	104.723	39.5112	56.311	49.5524	down
TwdlW	33.6569	1.12407	0.414585	2.71132	0.00670158	0.0129026	14.4533	29.5743	19.2349	59.2668	41.2947	38.1172	up
twz	1818.99	-1.65913	0.059911	-27.6932	8.44e-169	1.35e-166	2629.46	2794.3	2864.93	896.281	844.665	884.32	down
TyrR	183.599	-1.00812	0.174217	-5.78659	7.18e-09	2.57e-08	214.734	255.675	265.014	138.289	115.438	112.446	down
TyrRII	124.631	1.07723	0.215518	4.99831	5.78e-07	1.79e-06	74.3311	74.4129	91.8999	165.323	142.654	199.163	up
Ugt301D1	38.9974	-1.44481	0.406891	-3.55086	0.000383972	0.000886617	70.2016	60.1027	40.6069	29.1135	22.5244	11.4352	down
Ugt303B1	57.9487	-1.0372	0.348148	-2.97919	0.00289013	0.00590251	62.9749	102.079	68.3906	51.9885	41.2947	20.9645	down
Ugt303B3	35.5372	-1.14511	0.392089	-2.92053	0.00349441	0.00703667	49.5541	34.3444	63.0476	21.8352	22.5244	21.9174	down
Ugt36E1	11.7175	-1.6873	0.856127	-1.97086	0.0487403	0.0790747	37.1655	14.3102	2.13721	6.23861	1.87703	8.57638	down
Ugt37C1	4.36165	-2.5403	1.22724	-2.06992	0.0384594	0.063959	12.3885	5.72407	4.27441	0	1.87703	1.90586	down
Ugt37C2	8.99275	-2.57125	0.874439	-2.94046	0.00327724	0.00663343	6.19426	22.8963	17.0977	2.07954	1.87703	3.81172	down
Ugt49B1	77.5611	-1.37437	0.2821	-4.87191	1.11e-06	3.32e-06	126.982	111.619	97.2429	43.6703	56.311	29.5409	down
Ugt50B3	746.822	-1.61912	0.0906496	-17.8613	2.36e-71	8.32e-70	1167.62	1123.83	1089.98	333.766	398.869	366.878	down
Uhg1	479	1.41422	0.126124	11.2129	3.52e-29	3.63e-28	292.162	290.019	200.897	721.6	685.117	684.204	up
unc	1149.28	1.27911	0.0731755	17.48	2.03e-68	6.8e-67	651.429	633.463	728.788	1584.61	1659.3	1638.09	up
unc-13-4A	1123.7	-1.19352	0.0863955	-13.8146	2.08e-43	3.56e-42	1707.55	1565.53	1419.11	605.146	730.166	714.698	down
unc-5	1710.82	-1.41117	0.0649556	-21.7252	1.19e-104	8.48e-103	2418.86	2385.98	2656.55	889.003	923.5	991.048	down
v	56.1714	2.56935	0.384043	6.69026	2.23e-11	9.48e-11	14.4533	18.1262	16.0291	53.0282	122.946	112.446	up
verm	829.31	-1.16205	0.0896558	-12.9612	2.03e-38	2.92e-37	1114.97	1148.63	1174.4	571.873	514.307	451.689	down
Vha100-4	22.2748	-4.02722	0.679531	-5.92647	3.1e-09	1.14e-08	37.1655	51.5166	37.4011	0	3.75407	3.81172	down
VhaM9.7-a	105.033	1.09714	0.230759	4.75448	1.99e-06	5.83e-06	84.6549	55.3326	60.9104	146.607	145.47	137.222	up
Vkor	29.1539	-1.06035	0.481955	-2.2001	0.0278	0.0477542	55.7483	31.4824	30.9895	18.7158	8.44665	29.5409	down
Vps24	5.49092	-4.0038	1.35999	-2.94398	0.00324017	0.0065697	7.22663	15.2642	8.54883	0	0	1.90586	down
vvl	64.3058	-1.57897	0.300124	-5.26106	1.43e-07	4.64e-07	115.626	77.2749	96.1743	35.3521	34.7251	26.6821	down
wake	711.28	-1.00843	0.0898275	-11.2262	3.03e-29	3.13e-28	918.815	938.747	993.801	441.902	462.689	511.724	down
wat	201.676	-2.4658	0.190317	-12.9563	2.16e-38	3.1e-37	338.619	389.237	297.072	50.9487	74.1428	60.0347	down
wbl	302.233	-1.15242	0.154193	-7.47393	7.78e-14	3.87e-13	396.432	354.892	500.106	167.403	183.011	211.551	down
WDY	263.072	-1.01307	0.142647	-7.10194	1.23e-12	5.68e-12	372.688	326.272	356.914	161.164	170.81	190.586	down
Whamy	572.477	1.27862	0.124741	10.2502	1.18e-24	1.02e-23	265.321	396.869	339.816	725.759	842.788	864.308	up
wrapper	25.4273	1.16396	0.47068	2.47293	0.0134012	0.0244862	14.4533	11.4481	21.3721	23.9147	37.5407	43.8348	up
yellow-e	14.4363	-2.44843	0.699082	-3.50235	0.000461179	0.00105305	22.7123	22.8963	27.7837	0	7.50813	5.71759	down
yellow-e2	51.3143	-4.66129	0.514977	-9.05145	1.41e-19	9.42e-19	75.3635	119.251	101.517	4.15908	1.87703	5.71759	down
yip7	610.622	-1.85523	0.110097	-16.8509	1.03e-63	3.07e-62	912.621	951.149	1007.69	223.55	259.969	308.75	down
yrt	3687.67	1.59609	0.0448686	35.5726	3.72e-277	1.6e-274	1925.38	1758.24	1817.69	5434.87	5673.33	5516.52	up
Z600	52.1526	1.33198	0.331358	4.01975	5.83e-05	0.000148025	30.9713	22.8963	35.2639	82.1418	84.4665	57.1759	up
zetaTry	3.83619	3.32627	1.62806	2.04309	0.0410436	0.0678295	0	0	2.13721	10.3977	0	10.4822	up
Zip89B	101.839	1.39934	0.226233	6.1854	6.19e-10	2.4e-09	51.6188	53.4246	63.0476	149.727	142.654	150.563	up
ZIPIC	1094.88	1.02593	0.0760661	13.4874	1.86e-41	2.94e-40	648.332	771.795	742.679	1488.95	1450.95	1466.56	up
zuc	76.1378	1.04291	0.257053	4.05718	4.97e-05	0.000126942	48.5217	51.5166	49.1558	106.056	91.0361	110.54	up
zyd	234.665	-2.8231	0.177166	-15.9348	3.63e-57	9.18e-56	412.95	425.489	395.383	51.9885	48.8028	73.3757	down
zye	12.8038	-1.54127	0.643439	-2.39536	0.0166039	0.0297336	18.5828	17.1722	21.3721	8.31815	3.75407	7.62345	down

## Sheet: all_GO
	ONTOLOGY	ID	Description	GeneRatio	BgRatio	pvalue	p.adjust	qvalue	geneID	Count
GO:0007186	BP	GO:0007186	G protein-coupled receptor signaling pathway	49/1237	234/12531	2.6243e-07	0.000605164	0.000599446	5-HT1A/5-HT1B/7B2/Acp26Aa/ACXB/AkhR/Arr1/AstA-R2/AstC-R2/boss/CCHa1/CCKLR-17D1/CG11318/CG13579/CG13995/CG15556/CG1889/CG32301/CG32447/CG7497/CG8642/Dh31/Dh31-R/Dh44-R1/FMRFa/FMRFaR/GABA-B-R1/Lgr1/Lgr3/mAChR-B/Ms/MsR1/mthl11/mthl3/mthl6/NPF/NPFR/Nplp1/Nplp2/Oamb/Pdf/Proc/SP/Tbh/TkR86C/trp/twz/TyrR/TyrRII	49
GO:0019098	BP	GO:0019098	reproductive behavior	38/1237	174/12531	1.96475e-06	0.00121308	0.00120161	5-HT1A/Acp26Aa/Acp26Ab/Acp29AB/Acp53Ea/Acp98AB/antr/aqrs/BG642312/CG17575/CG9997/dati/Dh31/Drip/dsf/Ebp/EbpII/EbpIII/fipi/fne/intr/Ir52c/jhamt/Jhe/Lnk/Mst57Da/Mst57Db/Mst57Dc/NPF/Oamb/Pdf/ple/prt/Sems/SP/Tbh/tipE/twz	38
GO:0007320	BP	GO:0007320	insemination	12/1237	26/12531	2.10421e-06	0.00121308	0.00120161	Acp26Aa/Acp29AB/Acp53Ea/antr/aqrs/CG17575/CG9997/Ebp/EbpII/EbpIII/intr/Sems	12
GO:0044706	BP	GO:0044706	multi-multicellular organism process	12/1237	26/12531	2.10421e-06	0.00121308	0.00120161	Acp26Aa/Acp29AB/Acp53Ea/antr/aqrs/CG17575/CG9997/Ebp/EbpII/EbpIII/intr/Sems	12
GO:0009072	BP	GO:0009072	aromatic amino acid family metabolic process	10/1237	19/12531	3.40093e-06	0.00132525	0.00131273	cn/e/Faa/hgo/Hn/Hpd/ple/ry/Trh/v	10
GO:0044703	BP	GO:0044703	multi-organism reproductive process	12/1237	27/12531	3.44819e-06	0.00132525	0.00131273	Acp26Aa/Acp29AB/Acp53Ea/antr/aqrs/CG17575/CG9997/Ebp/EbpII/EbpIII/intr/Sems	12
GO:0007617	BP	GO:0007617	mating behavior	35/1237	161/12531	5.50289e-06	0.00181281	0.00179568	5-HT1A/Acp26Aa/Acp26Ab/Acp29AB/Acp53Ea/Acp98AB/antr/aqrs/CG17575/CG9997/dati/Dh31/dsf/Ebp/EbpII/EbpIII/fipi/fne/intr/jhamt/Jhe/Lnk/Mst57Da/Mst57Db/Mst57Dc/NPF/Oamb/Pdf/ple/prt/Sems/SP/Tbh/tipE/twz	35
GO:0045924	BP	GO:0045924	regulation of female receptivity	14/1237	38/12531	7.69416e-06	0.00221784	0.00219688	Acp98AB/antr/aqrs/CG17575/CG9997/dati/dsf/EbpII/intr/Mst57Da/Mst57Db/Mst57Dc/Sems/SP	14
GO:0007620	BP	GO:0007620	copulation	13/1237	35/12531	1.46821e-05	0.00346027	0.00342757	Acp26Aa/Acp29AB/Acp53Ea/antr/aqrs/CG17575/CG9997/dsf/Ebp/EbpII/EbpIII/intr/Sems	13
GO:0060180	BP	GO:0060180	female mating behavior	15/1237	45/12531	1.50055e-05	0.00346027	0.00342757	Acp98AB/antr/aqrs/CG17575/CG9997/dati/dsf/EbpII/intr/Lnk/Mst57Da/Mst57Db/Mst57Dc/Sems/SP	15
GO:0016267	BP	GO:0016267	O-glycan processing, core 1	7/1237	11/12531	2.07398e-05	0.00434782	0.00430673	C1GalTA/CG2975/CG2983/CG34056/CG34057/CG34451/tgy	7
GO:0018401	BP	GO:0018401	peptidyl-proline hydroxylation to 4-hydroxy-L-proline	11/1237	27/12531	2.43131e-05	0.00467216	0.00462802	CG11828/CG15539/CG31016/CG31021/CG31524/CG34041/CG34345/PH4alphaNE2/PH4alphaPV/PH4alphaSG1/PH4alphaSG2	11
GO:0007218	BP	GO:0007218	neuropeptide signaling pathway	17/1237	58/12531	2.80083e-05	0.00496824	0.00492129	7B2/AstA-R2/AstC-R2/CCHa1/CCKLR-17D1/CG13995/FMRFa/FMRFaR/Ms/MsR1/NPF/NPFR/Nplp1/Nplp2/Pdf/Proc/TkR86C	17
GO:0006026	BP	GO:0006026	aminoglycan catabolic process	11/1237	28/12531	3.64902e-05	0.00560975	0.00555675	CG6201/Cht10/Cht5/Cht8/Idgf2/Idgf5/PGRP-SA/PGRP-SB1/PGRP-SC1a/PGRP-SC1b/Sgsh	11
GO:0019511	BP	GO:0019511	peptidyl-proline hydroxylation	11/1237	28/12531	3.64902e-05	0.00560975	0.00555675	CG11828/CG15539/CG31016/CG31021/CG31524/CG34041/CG34345/PH4alphaNE2/PH4alphaPV/PH4alphaSG1/PH4alphaSG2	11
GO:0035249	BP	GO:0035249	synaptic transmission, glutamatergic	9/1237	20/12531	5.29682e-05	0.00763404	0.00756191	boss/CG32447/clumsy/Ekar/GluRIIB/GluRIIC/GluRIID/GluRIIE/KaiR1D	9
GO:0031589	BP	GO:0031589	cell-substrate adhesion	12/1237	34/12531	5.64802e-05	0.00766137	0.00758898	dyl/eater/ItgaPS5/Itgbn/LanB2/mesh/mew/Ndg/Ret/scb/Tig/zye	12
GO:0098742	BP	GO:0098742	cell-cell adhesion via plasma-membrane adhesion molecules	19/1237	74/12531	7.35831e-05	0.00942681	0.00933773	beat-IIb/beat-IIIb/beat-Vb/Cad74A/Cad89D/Cad96Ca/Cad99C/Dscam2/Dscam4/Fas1/Fas3/ItgaPS5/Itgbn/Lac/lectin-24A/mew/scb/sns/wrapper	19
GO:0043005	CC	GO:0043005	neuron projection	80/1159	476/12370	1.38255e-07	4.31354e-05	3.94389e-05	5-HT1A/5-HT1B/Aplip1/Appl/AstC-R2/brp/Burs/Cbp53E/CCKLR-17D1/Cdk5alpha/CG12344/CG13617/CG13795/CG32318/CG8916/DAT/DIP-beta/DIP-delta/DIP-zeta/dpr1/dpr15/dpr19/dpr20/dpr7/Dscam1/Dscam2/Dscam4/fipi/fusl/gogo/Gr21a/Gr22b/Gr22c/Gr23a/Gr58b/Gr59a/Gr59b/HisCl1/ihog/Ir75a/Ir75c/Ir76b/jeb/Lac/Lcch3/mAChR-B/mas/Mmp1/nAChRbeta2/Nmdar1/NPFR/Oamb/Or22b/Or33b/Or33c/Or35a/Or65b/Or65c/Or67a/Or85c/Or85f/ort/Pdf/…	80
GO:0030312	CC	GO:0030312	external encapsulating structure	57/1159	306/12370	3.07345e-07	4.59567e-05	4.20184e-05	Ccp84Ac/Ccp84Ad/Ccp84Af/CG13670/CG15080/CG1889/CG2150/CG31926/CG31928/CG34462/CG4009/CG8642/Cp15/Cpr47Ee/Cpr49Ae/Cpr49Af/Cpr50Cb/Cpr51A/Cpr62Ba/Cpr66Cb/Cpr72Ec/Cpr76Bb/Cpr76Bd/Cpr92A/Cpr92F/eys/Fas1/fat-spondin/LanB2/Lcp65Ae/ltl/mfas/Mmp1/Muc30E/Muc68D/Mur29B/Ndg/nord/obst-B/Peritrophin-15a/Pxd/resilin/sca/Tig/tnc/Toll-7/trn/Twdlbeta/TwdlG/TwdlL/TwdlN/TwdlO/TwdlP/TwdlQ/TwdlV/TwdlW/verm	57
GO:0031012	CC	GO:0031012	extracellular matrix	52/1159	272/12370	4.41891e-07	4.59567e-05	4.20184e-05	Ccp84Ac/Ccp84Ad/Ccp84Af/CG13670/CG15080/CG1889/CG2150/CG34462/CG8642/Cpr47Ee/Cpr49Ae/Cpr49Af/Cpr50Cb/Cpr51A/Cpr62Ba/Cpr66Cb/Cpr72Ec/Cpr76Bb/Cpr76Bd/Cpr92A/Cpr92F/eys/Fas1/fat-spondin/LanB2/Lcp65Ae/ltl/mfas/Mmp1/Muc30E/Muc68D/Mur29B/Ndg/nord/obst-B/Peritrophin-15a/resilin/sca/Tig/tnc/Toll-7/trn/Twdlbeta/TwdlG/TwdlL/TwdlN/TwdlO/TwdlP/TwdlQ/TwdlV/TwdlW/verm	52
GO:0043235	CC	GO:0043235	receptor complex	22/1159	77/12370	1.29504e-06	0.000101013	9.23569e-05	Cad96Ca/Ddr/Drl-2/GABA-B-R1/GluRIA/GluRIIB/GluRIIC/GluRIID/GluRIIE/Ir75a/Ir75c/Ir76b/ItgaPS5/Itgbn/Lcch3/mew/Nmdar1/Ret/Ror/scb/tor/Traf-like	22
GO:0008328	CC	GO:0008328	ionotropic glutamate receptor complex	8/1159	14/12370	1.04054e-05	0.000517505	0.000473157	GluRIA/GluRIIB/GluRIIC/GluRIID/GluRIIE/Ir75a/Ir75c/Nmdar1	8
GO:0098878	CC	GO:0098878	neurotransmitter receptor complex	8/1159	14/12370	1.04054e-05	0.000517505	0.000473157	GluRIA/GluRIIB/GluRIIC/GluRIID/GluRIIE/Ir75a/Ir75c/Nmdar1	8
GO:0098802	CC	GO:0098802	plasma membrane signaling receptor complex	14/1159	41/12370	1.16107e-05	0.000517505	0.000473157	GABA-B-R1/GluRIA/GluRIIB/GluRIIC/GluRIID/GluRIIE/Ir75a/Ir75c/ItgaPS5/Itgbn/mew/Nmdar1/scb/Traf-like	14
GO:0009986	CC	GO:0009986	cell surface	23/1159	98/12370	2.74478e-05	0.00107046	0.00097873	Alp2/Alp4/Alp7/CG10339/CG12111/eater/eys/ihog/ItgaPS5/Itgbn/jeb/lectin-21Ca/lectin-21Cb/lectin-24A/lectin-29Ca/mew/Mipp1/nw/phu/Ret/Sfp24F/Toll-7/verm	23
GO:0098590	CC	GO:0098590	plasma membrane region	56/1159	347/12370	3.53032e-05	0.00122385	0.00111897	boss/brp/Ca-alpha1D/Cad74A/Cad99C/Cen/CG10339/Cln3/clumsy/DAT/dpr1/dpr15/dpr19/dpr20/dpr7/Drep2/Drip/dyl/Eglp2/Ekar/Exn/fusl/GluRIIB/GluRIIC/GluRIID/GluRIIE/KaiR1D/Lapsyn/meru/mesh/mew/nAChRbeta2/Nmdar1/Np/Or22b/Or33b/Or33c/Or35a/Or65b/Or65c/Or67a/Or85c/Or85f/Rdl/rtet/scb/Schip1/Shaw/Shawl/sns/snu/spartin/trp/yrt/Zip89B/zye	56
GO:0097060	CC	GO:0097060	synaptic membrane	18/1159	72/12370	8.36409e-05	0.0026096	0.00238597	boss/brp/CG10339/clumsy/DAT/Drep2/Ekar/Exn/fusl/GluRIIB/GluRIIC/GluRIID/GluRIIE/KaiR1D/Lapsyn/nAChRbeta2/Nmdar1/spartin	18
GO:0098797	CC	GO:0098797	plasma membrane protein complex	30/1159	162/12370	0.000212214	0.00601916	0.00550335	Ca-alpha1D/CG10226/CG11069/CG1806/CG4587/Duox/Elk/GABA-B-R1/GluRIA/GluRIIB/GluRIIC/GluRIID/GluRIIE/HisCl1/Ir75a/Ir75c/ItgaPS5/Itgbn/Mdr65/mew/Nmdar1/ort/scb/Scgalpha/Shaw/Shawl/snu/Traf-like/trp/VhaM9.7-a	30
GO:0000786	CC	GO:0000786	nucleosome	24/1159	119/12370	0.000238231	0.00619399	0.0056632	cid/His2B:CG17949/His2B:CG33868/His2B:CG33870/His2B:CG33872/His2B:CG33874/His2B:CG33876/His2B:CG33878/His2B:CG33880/His2B:CG33882/His2B:CG33884/His2B:CG33886/His2B:CG33888/His2B:CG33890/His2B:CG33892/His2B:CG33894/His2B:CG33896/His2B:CG33898/His2B:CG33900/His2B:CG33902/His2B:CG33904/His2B:CG33906/His2B:CG33908/His2B:CG33910	24
GO:0034702	CC	GO:0034702	ion channel complex	17/1159	72/12370	0.000275319	0.00660766	0.00604142	Ca-alpha1D/CG4587/Cngl/Elk/GluRIA/GluRIIB/GluRIIC/GluRIID/GluRIIE/HisCl1/Ir75a/Ir75c/Nmdar1/ort/Shaw/Shawl/trp	17
GO:0031253	CC	GO:0031253	cell projection membrane	22/1159	108/12370	0.000368192	0.00820542	0.00750226	boss/Cad99C/Cln3/dpr1/dpr15/dpr19/dpr20/dpr7/Or22b/Or33b/Or33c/Or35a/Or65b/Or65c/Or67a/Or85c/Or85f/Rdl/rtet/Shaw/Shawl/trp	22
GO:0036477	CC	GO:0036477	somatodendritic compartment	44/1159	281/12370	0.000462569	0.00962145	0.00879694	5-HT1A/5-HT1B/Appl/Cbp53E/CCKLR-17D1/Cdk5alpha/CG13617/DAT/Dfd/Dscam1/Gr21a/Gr22b/Gr22c/Gr23a/Gr58b/Gr59a/Gr59b/Ir75a/Ir76b/Lapsyn/mAChR-B/mas/Mmp1/Oamb/Or22b/Or33b/Or33c/Or35a/Or65b/Or65c/Or67a/Or85c/Or85f/Pdf/ple/plum/Rab3-GEF/Rdl/Ret/ringer/Shaw/Shawl/stum/wrapper	44
GO:0017171	MF	GO:0017171	serine hydrolase activity	72/1202	292/12309	6.09628e-14	2.13431e-11	1.60601e-11	alphaTry/CG10041/CG10175/CG10232/CG10405/CG10477/CG10587/CG10764/CG11034/CG11037/CG11313/CG11608/CG1299/CG13282/CG14227/CG14760/CG14892/CG16710/CG17097/CG17239/CG18258/CG18636/CG18735/CG30002/CG30187/CG30375/CG31219/CG31220/CG31681/CG31872/CG34290/CG34447/CG43110/CG43335/CG43336/CG4757/CG4815/CG5162/CG5246/CG5255/CG5707/CG5909/CG7432/CG7542/CG7829/CG8172/CG8870/CG9737/Corin/FASN2/hiro/Jon44E/Jon6…	72
GO:0038023	MF	GO:0038023	signaling receptor activity	88/1202	402/12309	1.6667e-13	2.13431e-11	1.60601e-11	5-HT1A/5-HT1B/Acp29AB/AkhR/AstA-R2/AstC-R2/boss/Cad96Ca/CCKLR-17D1/CG10339/CG11211/CG11318/CG12344/CG13579/CG13995/CG15556/CG32447/CG7497/CG8916/clumsy/Ddr/Dh31-R/Dh44-R1/Dscam1/dsf/Ekar/FMRFaR/GABA-B-R1/GluRIA/GluRIIB/GluRIIC/GluRIID/GluRIIE/Gr21a/Gr22b/Gr22c/Gr23a/Gr58b/Gr58c/Gr59a/Gr59b/Gr61a/HisCl1/Hr3/ihog/Ir21a/Ir75a/Ir75c/Ir76b/KaiR1D/kni/Lcch3/lectin-30A/Lgr1/Lgr3/mAChR-B/MsR1/MstProx/mth…	88
GO:0060089	MF	GO:0060089	molecular transducer activity	88/1202	402/12309	1.6667e-13	2.13431e-11	1.60601e-11	5-HT1A/5-HT1B/Acp29AB/AkhR/AstA-R2/AstC-R2/boss/Cad96Ca/CCKLR-17D1/CG10339/CG11211/CG11318/CG12344/CG13579/CG13995/CG15556/CG32447/CG7497/CG8916/clumsy/Ddr/Dh31-R/Dh44-R1/Dscam1/dsf/Ekar/FMRFaR/GABA-B-R1/GluRIA/GluRIIB/GluRIIC/GluRIID/GluRIIE/Gr21a/Gr22b/Gr22c/Gr23a/Gr58b/Gr58c/Gr59a/Gr59b/Gr61a/HisCl1/Hr3/ihog/Ir21a/Ir75a/Ir75c/Ir76b/KaiR1D/kni/Lcch3/lectin-30A/Lgr1/Lgr3/mAChR-B/MsR1/MstProx/mth…	88
GO:0004888	MF	GO:0004888	transmembrane signaling receptor activity	78/1202	336/12309	1.69054e-13	2.13431e-11	1.60601e-11	5-HT1A/5-HT1B/AkhR/AstA-R2/AstC-R2/boss/Cad96Ca/CCKLR-17D1/CG11318/CG12344/CG13579/CG13995/CG15556/CG32447/CG7497/CG8916/clumsy/Ddr/Dh31-R/Dh44-R1/Dscam1/Ekar/FMRFaR/GABA-B-R1/GluRIA/GluRIIB/GluRIIC/GluRIID/GluRIIE/Gr21a/Gr22b/Gr22c/Gr23a/Gr58b/Gr58c/Gr59a/Gr59b/Gr61a/HisCl1/Ir75a/Ir75c/Ir76b/KaiR1D/Lcch3/Lgr1/Lgr3/mAChR-B/MsR1/MstProx/mthl11/mthl3/mthl6/nAChRbeta2/Nmdar1/NPFR/Oamb/Or22b/Or33b/Or…	78
GO:0004252	MF	GO:0004252	serine-type endopeptidase activity	57/1202	210/12309	3.74258e-13	3.78001e-11	2.84436e-11	alphaTry/CG10041/CG10232/CG10405/CG10477/CG10587/CG10764/CG11037/CG11313/CG1299/CG14227/CG14760/CG14892/CG16710/CG17239/CG18636/CG18735/CG30002/CG30187/CG30375/CG31219/CG31220/CG31681/CG34290/CG43110/CG43335/CG43336/CG4815/CG5246/CG5255/CG5909/CG7432/CG7542/CG7829/CG8172/CG8870/CG9737/Corin/Jon44E/Jon65Ai/Jon65Aii/Jon65Aiii/Jon65Aiv/Jon74E/Jon99Cii/Jon99Ciii/Jon99Fii/Np/Phae2/rho-6/Sems/snk/SPE/t…	57
GO:0008236	MF	GO:0008236	serine-type peptidase activity	60/1202	230/12309	5.90376e-13	4.969e-11	3.73905e-11	alphaTry/CG10041/CG10232/CG10405/CG10477/CG10587/CG10764/CG11034/CG11037/CG11313/CG1299/CG14227/CG14760/CG14892/CG16710/CG17239/CG18636/CG18735/CG30002/CG30187/CG30375/CG31219/CG31220/CG31681/CG34290/CG43110/CG43335/CG43336/CG4815/CG5246/CG5255/CG5909/CG7432/CG7542/CG7829/CG8172/CG8870/CG9737/Corin/hiro/Jon44E/Jon65Ai/Jon65Aii/Jon65Aiii/Jon65Aiv/Jon74E/Jon99Cii/Jon99Ciii/Jon99Fii/Np/otu/Phae2/rho…	60
GO:0015276	MF	GO:0015276	ligand-gated ion channel activity	43/1202	143/12309	7.60755e-12	4.80226e-10	3.61358e-10	CG12344/CG8916/clumsy/Cngl/Ekar/GluRIA/GluRIIB/GluRIIC/GluRIID/GluRIIE/HisCl1/Ir11a/Ir20a/Ir21a/Ir31a/Ir40a/Ir41a/Ir52a/Ir52c/Ir67a/Ir68b/Ir75a/Ir75c/Ir76b/Ir7f/Ir94b/Ir94e/Irk1/Irk3/KaiR1D/Lcch3/nAChRbeta2/Nmdar1/ort/pHCl-1/ppk17/ppk18/ppk21/ppk22/ppk30/ppk5/ppk7/Rdl	43
GO:0022834	MF	GO:0022834	ligand-gated channel activity	43/1202	143/12309	7.60755e-12	4.80226e-10	3.61358e-10	CG12344/CG8916/clumsy/Cngl/Ekar/GluRIA/GluRIIB/GluRIIC/GluRIID/GluRIIE/HisCl1/Ir11a/Ir20a/Ir21a/Ir31a/Ir40a/Ir41a/Ir52a/Ir52c/Ir67a/Ir68b/Ir75a/Ir75c/Ir76b/Ir7f/Ir94b/Ir94e/Irk1/Irk3/KaiR1D/Lcch3/nAChRbeta2/Nmdar1/ort/pHCl-1/ppk17/ppk18/ppk21/ppk22/ppk30/ppk5/ppk7/Rdl	43
GO:0008233	MF	GO:0008233	peptidase activity	95/1202	498/12309	7.91428e-11	4.44079e-09	3.34158e-09	26-29-p/alphaTry/Ance/Ance-2/Ance-4/CG10041/CG10232/CG10405/CG10477/CG10587/CG10764/CG11034/CG11037/CG11313/CG11459/CG11865/CG12374/CG1299/CG14142/CG14227/CG14760/CG14892/CG16710/CG17239/CG17283/CG18585/CG18636/CG18735/CG30002/CG30187/CG30375/CG31219/CG31220/CG31233/CG31343/CG31681/CG31926/CG31928/CG34290/CG3502/CG43110/CG43335/CG43336/CG4408/CG4678/CG4815/CG4847/CG5246/CG5255/CG5367/CG5860/CG586…	95
GO:0030594	MF	GO:0030594	neurotransmitter receptor activity	24/1202	58/12309	2.22082e-10	1.12151e-08	8.43911e-09	5-HT1A/5-HT1B/boss/CG12344/CG8916/clumsy/Ekar/GluRIA/GluRIIB/GluRIIC/GluRIID/GluRIIE/HisCl1/Ir75a/Ir75c/KaiR1D/Lcch3/mAChR-B/nAChRbeta2/Nmdar1/Oamb/ort/pHCl-1/Rdl	24
GO:0004175	MF	GO:0004175	endopeptidase activity	72/1202	344/12309	2.53148e-10	1.16218e-08	8.74513e-09	26-29-p/alphaTry/CG10041/CG10232/CG10405/CG10477/CG10587/CG10764/CG11037/CG11313/CG11459/CG11865/CG1299/CG14227/CG14760/CG14892/CG16710/CG17239/CG17283/CG18636/CG18735/CG30002/CG30187/CG30375/CG31219/CG31220/CG31681/CG31926/CG31928/CG34290/CG43110/CG43335/CG43336/CG4815/CG4847/CG5246/CG5255/CG5367/CG5860/CG5863/CG5909/CG7432/CG7542/CG7631/CG7829/CG8172/CG8870/CG9737/Corin/Jon44E/Jon65Ai/Jon65Aii/…	72
GO:0022836	MF	GO:0022836	gated channel activity	49/1202	202/12309	1.21501e-09	5.11316e-08	3.84753e-08	Ca-alpha1D/CG12344/CG4587/CG8916/clumsy/Cngl/Ekar/Elk/GluRIA/GluRIIB/GluRIIC/GluRIID/GluRIIE/HisCl1/Ir11a/Ir20a/Ir21a/Ir31a/Ir40a/Ir41a/Ir52a/Ir52c/Ir67a/Ir68b/Ir75a/Ir75c/Ir76b/Ir7f/Ir94b/Ir94e/Irk1/Irk3/KaiR1D/Lcch3/nAChRbeta2/Nmdar1/ort/pHCl-1/ppk17/ppk18/ppk21/ppk22/ppk30/ppk5/ppk7/Rdl/Shaw/Shawl/Task7	49
GO:0022824	MF	GO:0022824	transmitter-gated ion channel activity	19/1202	44/12309	7.21233e-09	2.60159e-07	1.95763e-07	CG12344/CG8916/clumsy/Ekar/GluRIA/GluRIIB/GluRIIC/GluRIID/GluRIIE/HisCl1/Ir75a/Ir75c/KaiR1D/Lcch3/nAChRbeta2/Nmdar1/ort/pHCl-1/Rdl	19
GO:0022835	MF	GO:0022835	transmitter-gated channel activity	19/1202	44/12309	7.21233e-09	2.60159e-07	1.95763e-07	CG12344/CG8916/clumsy/Ekar/GluRIA/GluRIIB/GluRIIC/GluRIID/GluRIIE/HisCl1/Ir75a/Ir75c/KaiR1D/Lcch3/nAChRbeta2/Nmdar1/ort/pHCl-1/Rdl	19
GO:0005230	MF	GO:0005230	extracellular ligand-gated ion channel activity	19/1202	45/12309	1.13472e-08	3.82024e-07	2.87463e-07	CG12344/CG8916/clumsy/Ekar/GluRIA/GluRIIB/GluRIIC/GluRIID/GluRIIE/HisCl1/Ir75a/Ir75c/KaiR1D/Lcch3/nAChRbeta2/Nmdar1/ort/pHCl-1/Rdl	19
GO:0015081	MF	GO:0015081	sodium ion transmembrane transporter activity	29/1202	98/12309	2.91165e-08	9.18989e-07	6.91516e-07	CG13795/CG42235/CG43066/CG6293/CG9657/clumsy/DAT/Eaat2/Ekar/GluRIA/GluRIIB/GluRIIC/GluRIID/GlyT/Ir76b/KaiR1D/NAAT1/Nckx30C/Ndae1/ppk17/ppk18/ppk21/ppk22/ppk30/ppk5/ppk7/prt/tipE/zyd	29
GO:0005216	MF	GO:0005216	ion channel activity	54/1202	260/12309	5.97197e-08	1.72676e-06	1.29935e-06	Amt/Ca-alpha1D/CG12344/CG4587/CG8916/clumsy/Cngl/Ekar/Elk/GluRIA/GluRIIB/GluRIIC/GluRIID/GluRIIE/HisCl1/Ir11a/Ir20a/Ir21a/Ir31a/Ir40a/Ir41a/Ir52a/Ir52c/Ir67a/Ir68b/Ir75a/Ir75c/Ir76b/Ir7f/Ir94b/Ir94e/Irk1/Irk3/KaiR1D/Lcch3/nAChRbeta2/Nckx30C/Nmdar1/ort/pHCl-1/ppk17/ppk18/ppk21/ppk22/ppk30/ppk5/ppk7/Rdl/Shaw/Shawl/Task7/tipE/trp/zyd	54
GO:0008066	MF	GO:0008066	glutamate receptor activity	13/1202	24/12309	6.1548e-08	1.72676e-06	1.29935e-06	boss/CG32447/clumsy/Ekar/GluRIA/GluRIIB/GluRIIC/GluRIID/GluRIIE/Ir75a/Ir75c/KaiR1D/Nmdar1	13
GO:0015267	MF	GO:0015267	channel activity	56/1202	275/12309	6.92913e-08	1.7496e-06	1.31653e-06	Amt/Ca-alpha1D/CG12344/CG4587/CG8916/clumsy/Cngl/Drip/Eglp2/Ekar/Elk/GluRIA/GluRIIB/GluRIIC/GluRIID/GluRIIE/HisCl1/Ir11a/Ir20a/Ir21a/Ir31a/Ir40a/Ir41a/Ir52a/Ir52c/Ir67a/Ir68b/Ir75a/Ir75c/Ir76b/Ir7f/Ir94b/Ir94e/Irk1/Irk3/KaiR1D/Lcch3/nAChRbeta2/Nckx30C/Nmdar1/ort/pHCl-1/ppk17/ppk18/ppk21/ppk22/ppk30/ppk5/ppk7/Rdl/Shaw/Shawl/Task7/tipE/trp/zyd	56
GO:0022803	MF	GO:0022803	passive transmembrane transporter activity	56/1202	275/12309	6.92913e-08	1.7496e-06	1.31653e-06	Amt/Ca-alpha1D/CG12344/CG4587/CG8916/clumsy/Cngl/Drip/Eglp2/Ekar/Elk/GluRIA/GluRIIB/GluRIIC/GluRIID/GluRIIE/HisCl1/Ir11a/Ir20a/Ir21a/Ir31a/Ir40a/Ir41a/Ir52a/Ir52c/Ir67a/Ir68b/Ir75a/Ir75c/Ir76b/Ir7f/Ir94b/Ir94e/Irk1/Irk3/KaiR1D/Lcch3/nAChRbeta2/Nckx30C/Nmdar1/ort/pHCl-1/ppk17/ppk18/ppk21/ppk22/ppk30/ppk5/ppk7/Rdl/Shaw/Shawl/Task7/tipE/trp/zyd	56
GO:0015318	MF	GO:0015318	inorganic molecular entity transmembrane transporter activity	77/1202	428/12309	7.28789e-08	1.75256e-06	1.31876e-06	Amt/Ca-alpha1D/CG12344/CG13795/CG1907/CG42235/CG43066/CG4587/CG6125/CG6293/CG8850/CG8916/CG9657/CG9702/CG9717/clumsy/Cngl/DAT/Drip/Eaat2/Eglp2/Ekar/Elk/GluRIA/GluRIIB/GluRIIC/GluRIID/GluRIIE/GlyT/HisCl1/Ir11a/Ir20a/Ir21a/Ir31a/Ir40a/Ir41a/Ir52a/Ir52c/Ir67a/Ir68b/Ir75a/Ir75c/Ir76b/Ir7f/Ir94b/Ir94e/Irk1/Irk3/KaiR1D/Lcch3/NAAT1/nAChRbeta2/NaPi-T/Nckx30C/Ndae1/Nmdar1/ort/pHCl-1/Picot/ppk17/ppk18/ppk2…	77
GO:0004866	MF	GO:0004866	endopeptidase inhibitor activity	28/1202	97/12309	9.06129e-08	2.07998e-06	1.56513e-06	Acp24A4/Acp76A/CG15369/CG16704/CG16713/CG31515/CG42464/CG42465/CG42467/CG42713/CG42827/CG42828/CG43145/CG43350/CG8066/fat-spondin/Sfp23F/Sfp24C1/Spn100A/Spn28B/Spn28Da/Spn28Db/Spn28F/Spn38F/Spn42Dd/Spn42De/Tep3/Tep4	28
GO:0061135	MF	GO:0061135	endopeptidase regulator activity	28/1202	99/12309	1.459e-07	3.20346e-06	2.41052e-06	Acp24A4/Acp76A/CG15369/CG16704/CG16713/CG31515/CG42464/CG42465/CG42467/CG42713/CG42827/CG42828/CG43145/CG43350/CG8066/fat-spondin/Sfp23F/Sfp24C1/Spn100A/Spn28B/Spn28Da/Spn28Db/Spn28F/Spn38F/Spn42Dd/Spn42De/Tep3/Tep4	28
GO:0030414	MF	GO:0030414	peptidase inhibitor activity	28/1202	100/12309	1.8404e-07	3.8725e-06	2.91396e-06	Acp24A4/Acp76A/CG15369/CG16704/CG16713/CG31515/CG42464/CG42465/CG42467/CG42713/CG42827/CG42828/CG43145/CG43350/CG8066/fat-spondin/Sfp23F/Sfp24C1/Spn100A/Spn28B/Spn28Da/Spn28Db/Spn28F/Spn38F/Spn42Dd/Spn42De/Tep3/Tep4	28
GO:0099529	MF	GO:0099529	neurotransmitter receptor activity involved in regulation of postsynaptic membrane potential	14/1202	30/12309	2.1561e-07	4.18781e-06	3.15122e-06	CG12344/CG8916/clumsy/GluRIIB/GluRIIC/GluRIID/GluRIIE/HisCl1/KaiR1D/Lcch3/nAChRbeta2/ort/pHCl-1/Rdl	14
GO:1904315	MF	GO:1904315	transmitter-gated ion channel activity involved in regulation of postsynaptic membrane potential	14/1202	30/12309	2.1561e-07	4.18781e-06	3.15122e-06	CG12344/CG8916/clumsy/GluRIIB/GluRIIC/GluRIID/GluRIIE/HisCl1/KaiR1D/Lcch3/nAChRbeta2/ort/pHCl-1/Rdl	14
GO:0061134	MF	GO:0061134	peptidase regulator activity	29/1202	107/12309	2.40457e-07	4.49743e-06	3.3842e-06	7B2/Acp24A4/Acp76A/CG15369/CG16704/CG16713/CG31515/CG42464/CG42465/CG42467/CG42713/CG42827/CG42828/CG43145/CG43350/CG8066/fat-spondin/Sfp23F/Sfp24C1/Spn100A/Spn28B/Spn28Da/Spn28Db/Spn28F/Spn38F/Spn42Dd/Spn42De/Tep3/Tep4	29
GO:0098960	MF	GO:0098960	postsynaptic neurotransmitter receptor activity	16/1202	39/12309	2.65746e-07	4.79291e-06	3.60655e-06	boss/CG12344/CG8916/clumsy/GluRIIB/GluRIIC/GluRIID/GluRIIE/HisCl1/KaiR1D/Lcch3/mAChR-B/nAChRbeta2/ort/pHCl-1/Rdl	16
GO:0004867	MF	GO:0004867	serine-type endopeptidase inhibitor activity	24/1202	80/12309	3.39401e-07	5.91025e-06	4.44732e-06	Acp24A4/Acp76A/CG16704/CG16713/CG31515/CG42464/CG42465/CG42467/CG42713/CG42827/CG42828/CG43145/CG43350/fat-spondin/Sfp23F/Sfp24C1/Spn100A/Spn28B/Spn28Da/Spn28Db/Spn28F/Spn38F/Spn42Dd/Spn42De	24
GO:0099094	MF	GO:0099094	ligand-gated cation channel activity	22/1202	70/12309	4.25809e-07	7.16778e-06	5.39358e-06	clumsy/Cngl/Ekar/GluRIA/GluRIIB/GluRIIC/GluRIID/GluRIIE/Ir75a/Ir75c/Irk1/Irk3/KaiR1D/nAChRbeta2/Nmdar1/ppk17/ppk18/ppk21/ppk22/ppk30/ppk5/ppk7	22
GO:0004970	MF	GO:0004970	ionotropic glutamate receptor activity	11/1202	21/12309	1.03132e-06	1.68006e-05	1.2642e-05	clumsy/Ekar/GluRIA/GluRIIB/GluRIIC/GluRIID/GluRIIE/Ir75a/Ir75c/KaiR1D/Nmdar1	11
GO:0004930	MF	GO:0004930	G protein-coupled receptor activity	29/1202	115/12309	1.24083e-06	1.95819e-05	1.47349e-05	5-HT1A/5-HT1B/AkhR/AstA-R2/AstC-R2/boss/CCKLR-17D1/CG11318/CG13579/CG13995/CG15556/CG32447/CG7497/Dh31-R/Dh44-R1/FMRFaR/GABA-B-R1/Lgr1/Lgr3/mAChR-B/MsR1/mthl11/mthl3/mthl6/NPFR/Oamb/TkR86C/TyrR/TyrRII	29
GO:0015075	MF	GO:0015075	ion transmembrane transporter activity	80/1202	484/12309	1.50175e-06	2.29813e-05	1.72928e-05	Amt/Ca-alpha1D/CG10960/CG11655/CG12344/CG13795/CG1907/CG42235/CG43066/CG4587/CG6125/CG6293/CG6574/CG8850/CG8916/CG9657/CG9702/CG9717/clumsy/Cngl/DAT/Eaat2/Ekar/Elk/GluRIA/GluRIIB/GluRIIC/GluRIID/GluRIIE/GlyT/HisCl1/Indy/Ir11a/Ir20a/Ir21a/Ir31a/Ir40a/Ir41a/Ir52a/Ir52c/Ir67a/Ir68b/Ir75a/Ir75c/Ir76b/Ir7f/Ir94b/Ir94e/Irk1/Irk3/KaiR1D/Lcch3/NAAT1/nAChRbeta2/NaPi-T/Nckx30C/Ndae1/Nmdar1/ort/pHCl-1/Picot…	80
GO:0030246	MF	GO:0030246	carbohydrate binding	30/1202	123/12309	1.73941e-06	2.58353e-05	1.94404e-05	Acp29AB/alpha-Man-IIb/bark/CG11211/CG11828/CG12111/CG13950/CG15117/CG15539/CG31016/CG31524/CG34345/CG4115/CG6055/lectin-21Ca/lectin-21Cb/lectin-24A/lectin-28C/lectin-29Ca/lectin-30A/LManIII/LManV/nw/PH4alphaNE2/PH4alphaPV/PH4alphaSG1/PH4alphaSG2/Sfp24F/slf/Sr-CI	30
GO:0005272	MF	GO:0005272	sodium channel activity	16/1202	45/12309	2.58651e-06	3.73196e-05	2.80821e-05	clumsy/Ekar/GluRIA/GluRIIB/GluRIIC/GluRIID/Ir76b/KaiR1D/ppk17/ppk18/ppk21/ppk22/ppk30/ppk5/ppk7/tipE	16
GO:0042302	MF	GO:0042302	structural constituent of cuticle	33/1202	148/12309	4.51645e-06	6.33557e-05	4.76736e-05	Acp1/Ccp84Ac/Ccp84Ad/Ccp84Af/CG13670/CG2150/CG34462/CG8736/Cpr47Ee/Cpr49Ae/Cpr49Af/Cpr50Cb/Cpr51A/Cpr62Ba/Cpr66Cb/Cpr72Ec/Cpr76Bb/Cpr76Bd/Cpr92A/Cpr92F/dyl/Lcp65Ae/resilin/Twdlbeta/TwdlG/TwdlL/TwdlN/TwdlO/TwdlP/TwdlQ/TwdlV/TwdlW/zye	33
GO:0046873	MF	GO:0046873	metal ion transmembrane transporter activity	40/1202	198/12309	6.25053e-06	8.53114e-05	6.41947e-05	Ca-alpha1D/CG13795/CG42235/CG43066/CG4587/CG6293/CG9657/clumsy/DAT/Eaat2/Ekar/Elk/GluRIA/GluRIIB/GluRIIC/GluRIID/GluRIIE/GlyT/Ir76b/Irk1/Irk3/KaiR1D/NAAT1/Nckx30C/Ndae1/ppk17/ppk18/ppk21/ppk22/ppk30/ppk5/ppk7/prt/Shaw/Shawl/Task7/tipE/trp/Zip89B/zyd	40
GO:0005214	MF	GO:0005214	structural constituent of chitin-based cuticle	32/1202	147/12309	1.06411e-05	0.000141414	0.000106411	Acp1/Ccp84Ac/Ccp84Ad/Ccp84Af/CG13670/CG2150/CG34462/Cpr47Ee/Cpr49Ae/Cpr49Af/Cpr50Cb/Cpr51A/Cpr62Ba/Cpr66Cb/Cpr72Ec/Cpr76Bb/Cpr76Bd/Cpr92A/Cpr92F/dyl/Lcp65Ae/resilin/Twdlbeta/TwdlG/TwdlL/TwdlN/TwdlO/TwdlP/TwdlQ/TwdlV/TwdlW/zye	32
GO:0046982	MF	GO:0046982	protein heterodimerization activity	41/1202	211/12309	1.29823e-05	0.000168104	0.000126494	Burs/CG43980/Chrac-16/cid/Clk/Drl-2/GABA-B-R1/Gyc88E/His2B:CG17949/His2B:CG33868/His2B:CG33870/His2B:CG33872/His2B:CG33874/His2B:CG33876/His2B:CG33878/His2B:CG33880/His2B:CG33882/His2B:CG33884/His2B:CG33886/His2B:CG33888/His2B:CG33890/His2B:CG33892/His2B:CG33894/His2B:CG33896/His2B:CG33898/His2B:CG33900/His2B:CG33902/His2B:CG33904/His2B:CG33906/His2B:CG33908/His2B:CG33910/ItgaPS5/Itgbn/mew/oc/pnr…	41
GO:0004656	MF	GO:0004656	procollagen-proline 4-dioxygenase activity	11/1202	26/12309	1.42473e-05	0.000175486	0.000132049	CG11828/CG15539/CG31016/CG31021/CG31524/CG34041/CG34345/PH4alphaNE2/PH4alphaPV/PH4alphaSG1/PH4alphaSG2	11
GO:0019798	MF	GO:0019798	procollagen-proline dioxygenase activity	11/1202	26/12309	1.42473e-05	0.000175486	0.000132049	CG11828/CG15539/CG31016/CG31021/CG31524/CG34041/CG34345/PH4alphaNE2/PH4alphaPV/PH4alphaSG1/PH4alphaSG2	11
GO:0016263	MF	GO:0016263	glycoprotein-N-acetylgalactosamine 3-beta-galactosyltransferase activity	7/1202	11/12309	1.92957e-05	0.000232008	0.00017458	C1GalTA/CG2975/CG2983/CG34056/CG34057/CG34451/tgy	7
GO:0031545	MF	GO:0031545	peptidyl-proline 4-dioxygenase activity	11/1202	27/12309	2.19296e-05	0.000257545	0.000193796	CG11828/CG15539/CG31016/CG31021/CG31524/CG34041/CG34345/PH4alphaNE2/PH4alphaPV/PH4alphaSG1/PH4alphaSG2	11
GO:0031543	MF	GO:0031543	peptidyl-proline dioxygenase activity	11/1202	28/12309	3.29476e-05	0.000378149	0.000284548	CG11828/CG15539/CG31016/CG31021/CG31524/CG34041/CG34345/PH4alphaNE2/PH4alphaPV/PH4alphaSG1/PH4alphaSG2	11
GO:0004806	MF	GO:0004806	triglyceride lipase activity	16/1202	55/12309	4.64537e-05	0.000521313	0.000392275	CG11406/CG11600/CG11608/CG13282/CG17097/CG18258/CG18284/CG18530/CG18641/CG31872/CG34447/CG34448/CG5162/CG5966/CG6431/Lip4	16
GO:0005261	MF	GO:0005261	cation channel activity	34/1202	172/12309	4.83837e-05	0.000531169	0.000399691	Amt/Ca-alpha1D/CG4587/clumsy/Cngl/Ekar/Elk/GluRIA/GluRIIB/GluRIIC/GluRIID/GluRIIE/Ir75a/Ir75c/Ir76b/Irk1/Irk3/KaiR1D/nAChRbeta2/Nckx30C/Nmdar1/ppk17/ppk18/ppk21/ppk22/ppk30/ppk5/ppk7/Shaw/Shawl/Task7/tipE/trp/zyd	34
GO:0005267	MF	GO:0005267	potassium channel activity	13/1202	39/12309	4.94766e-05	0.00053161	0.000400023	clumsy/Ekar/Elk/GluRIA/GluRIIB/GluRIIC/GluRIID/Irk1/Irk3/KaiR1D/Shaw/Shawl/Task7	13
GO:0005044	MF	GO:0005044	scavenger receptor activity	9/1202	21/12309	7.76549e-05	0.000802448	0.000603822	bark/CG10345/CG2736/CG7227/Corin/eater/Loxl2/santa-maria/Sr-CI	9
GO:0051213	MF	GO:0051213	dioxygenase activity	17/1202	63/12309	7.78613e-05	0.000802448	0.000603822	CG11828/CG15539/CG30053/CG31016/CG31021/CG31524/CG34041/CG34345/CG5321/hgo/Hpd/PH4alphaNE2/PH4alphaPV/PH4alphaSG1/PH4alphaSG2/Tet/v	17
GO:0004857	MF	GO:0004857	enzyme inhibitor activity	28/1202	134/12309	8.02213e-05	0.000810235	0.000609682	Acp24A4/Acp76A/CG15369/CG16704/CG16713/CG31515/CG42464/CG42465/CG42467/CG42713/CG42827/CG42828/CG43145/CG43350/CG8066/fat-spondin/Sfp23F/Sfp24C1/Spn100A/Spn28B/Spn28Da/Spn28Db/Spn28F/Spn38F/Spn42Dd/Spn42De/Tep3/Tep4	28
GO:0048029	MF	GO:0048029	monosaccharide binding	15/1202	53/12309	0.000112773	0.00111668	0.000840272	Acp29AB/CG11828/CG15539/CG31016/CG31524/CG34345/lectin-21Ca/lectin-24A/lectin-28C/lectin-29Ca/lectin-30A/PH4alphaNE2/PH4alphaPV/PH4alphaSG1/PH4alphaSG2	15
GO:0016705	MF	GO:0016705	oxidoreductase activity, acting on paired donors, with incorporation or reduction of molecular oxygen	33/1202	175/12309	0.000160454	0.00155826	0.00117255	CG11162/CG11828/CG15539/CG30053/CG31016/CG31021/CG31524/CG34041/CG34345/CG5321/CG8630/CG9747/cn/Cyp12a5/Cyp28c1/Cyp316a1/Cyp318a1/Cyp4d8/Cyp6a17/Cyp6a20/Cyp6a23/Cyp6v1/Hn/Nos/Pal2/PH4alphaNE2/PH4alphaPV/PH4alphaSG1/PH4alphaSG2/ple/Tbh/Tet/Trh	33
GO:0030545	MF	GO:0030545	signaling receptor regulator activity	25/1202	119/12309	0.000173448	0.00165267	0.00124359	Acp24A4/Acp98AB/AstCC/boss/Burs/CCHa1/CG16704/CG16713/CG42464/Dh31/FMRFa/jeb/Ms/NPF/Nplp1/Nplp2/NT1/Pdf/Proc/Pvf3/SP/spz/spz3/spz5/tsl	25
GO:0008188	MF	GO:0008188	neuropeptide receptor activity	13/1202	44/12309	0.000198996	0.00186098	0.00140034	AkhR/AstA-R2/AstC-R2/CCKLR-17D1/CG13995/Dh31-R/Dh44-R1/FMRFaR/Lgr1/Lgr3/MsR1/NPFR/TkR86C	13
GO:0015370	MF	GO:0015370	solute:sodium symporter activity	11/1202	34/12309	0.000253294	0.0023257	0.00175003	CG13795/CG42235/CG43066/CG6293/CG9657/DAT/Eaat2/GlyT/NAAT1/Ndae1/prt	11
GO:0015079	MF	GO:0015079	potassium ion transmembrane transporter activity	15/1202	57/12309	0.00027406	0.00247143	0.00185969	clumsy/Ekar/Elk/GluRIA/GluRIIB/GluRIIC/GluRIID/Irk1/Irk3/KaiR1D/Nckx30C/Shaw/Shawl/Task7/zyd	15
GO:0016298	MF	GO:0016298	lipase activity	20/1202	89/12309	0.000296351	0.00259314	0.00195127	CG11406/CG11600/CG11608/CG13282/CG15533/CG15534/CG17097/CG18258/CG18284/CG18530/CG18641/CG31872/CG34447/CG34448/CG5162/CG5966/CG6431/Lip4/sPLA2/zuc	20
GO:0008061	MF	GO:0008061	chitin binding	25/1202	123/12309	0.000297825	0.00259314	0.00195127	Cda4/CG10725/CG13075/CG13309/CG13312/CG13643/CG13675/CG14957/CG17145/CG1889/CG6996/CG7252/CG8192/CG8642/Cht10/Cht5/Cht8/Idgf2/Idgf5/Muc68D/obst-B/Peritrophin-15a/resilin/thw/verm	25
GO:0008528	MF	GO:0008528	G protein-coupled peptide receptor activity	13/1202	46/12309	0.000324248	0.00277534	0.00208838	AkhR/AstA-R2/AstC-R2/CCKLR-17D1/CG13995/Dh31-R/Dh44-R1/FMRFaR/Lgr1/Lgr3/MsR1/NPFR/TkR86C	13
GO:0022890	MF	GO:0022890	inorganic cation transmembrane transporter activity	49/1202	307/12309	0.000374628	0.00315312	0.00237264	Amt/Ca-alpha1D/CG13795/CG42235/CG43066/CG4587/CG6293/CG8850/CG9657/clumsy/Cngl/DAT/Eaat2/Ekar/Elk/GluRIA/GluRIIB/GluRIIC/GluRIID/GluRIIE/GlyT/Ir75a/Ir75c/Ir76b/Irk1/Irk3/KaiR1D/NAAT1/nAChRbeta2/Nckx30C/Ndae1/Nmdar1/ppk17/ppk18/ppk21/ppk22/ppk30/ppk5/ppk7/prt/Shaw/Shawl/Task7/tipE/trp/Vha100-4/VhaM9.7-a/Zip89B/zyd	49
GO:0030527	MF	GO:0030527	structural constituent of chromatin	24/1202	118/12309	0.000386033	0.00319585	0.0024048	cid/His2B:CG17949/His2B:CG33868/His2B:CG33870/His2B:CG33872/His2B:CG33874/His2B:CG33876/His2B:CG33878/His2B:CG33880/His2B:CG33882/His2B:CG33884/His2B:CG33886/His2B:CG33888/His2B:CG33890/His2B:CG33892/His2B:CG33894/His2B:CG33896/His2B:CG33898/His2B:CG33900/His2B:CG33902/His2B:CG33904/His2B:CG33906/His2B:CG33908/His2B:CG33910	24
GO:0031418	MF	GO:0031418	L-ascorbic acid binding	9/1202	26/12309	0.000526319	0.00428695	0.00322583	CG11828/CG15539/CG31016/CG31524/CG34345/PH4alphaNE2/PH4alphaPV/PH4alphaSG1/PH4alphaSG2	9
GO:0008324	MF	GO:0008324	cation transmembrane transporter activity	51/1202	330/12309	0.000622111	0.00494731	0.00372272	Amt/Ca-alpha1D/CG13795/CG42235/CG43066/CG4587/CG6293/CG6574/CG8850/CG9657/clumsy/Cngl/DAT/Eaat2/Ekar/Elk/GluRIA/GluRIIB/GluRIIC/GluRIID/GluRIIE/GlyT/Ir75a/Ir75c/Ir76b/Irk1/Irk3/KaiR1D/NAAT1/nAChRbeta2/Nckx30C/Ndae1/Nmdar1/ppk17/ppk18/ppk21/ppk22/ppk30/ppk5/ppk7/prt/Shaw/Shawl/slif/Task7/tipE/trp/Vha100-4/VhaM9.7-a/Zip89B/zyd	51
GO:0016706	MF	GO:0016706	2-oxoglutarate-dependent dioxygenase activity	14/1202	55/12309	0.000626985	0.00494731	0.00372272	CG11828/CG15539/CG30053/CG31016/CG31021/CG31524/CG34041/CG34345/CG5321/PH4alphaNE2/PH4alphaPV/PH4alphaSG1/PH4alphaSG2/Tet	14
GO:0005102	MF	GO:0005102	signaling receptor binding	44/1202	274/12309	0.000640274	0.00497444	0.00374314	Acp24A4/Acp98AB/Arr1/AstCC/boss/Burs/CCHa1/CG10339/CG16704/CG16713/CG1889/CG42464/CG8642/Dh31/FMRFa/Idgf2/Idgf5/ihog/ItgaPS5/Itgbn/jeb/Lnk/mew/Ms/Myd88/NPF/Nplp1/Nplp2/NT1/Pdf/PGRP-LF/Proc/Pvf3/Ret/Shark/SP/spz/spz3/spz5/Tig/tnc/Traf-like/tsl/wake	44
GO:0080019	MF	GO:0080019	fatty-acyl-CoA reductase (alcohol-forming) activity	7/1202	17/12309	0.000670933	0.00513365	0.00386295	CG12268/CG1441/CG17562/CG30427/CG34342/CG8303/wat	7
GO:0005506	MF	GO:0005506	iron ion binding	28/1202	154/12309	0.000889544	0.00667016	0.00501913	AOX4/CG11162/CG11828/CG15539/CG31016/CG31524/CG34345/CG8630/CG9747/Cyp12a5/Cyp28c1/Cyp316a1/Cyp318a1/Cyp4d8/Cyp6a16/Cyp6a17/Cyp6a20/Cyp6a23/Cyp6v1/Hn/PH4alphaNE2/PH4alphaPV/PH4alphaSG1/PH4alphaSG2/ple/ry/Trh/Tsf1	28
GO:0046983	MF	GO:0046983	protein dimerization activity	54/1202	360/12309	0.00089816	0.00667016	0.00501913	Burs/Cad74A/CG13775/CG42259/CG43980/Chrac-16/cid/Clk/CREG/Drl-2/Dscam1/Fer1/GABA-B-R1/Gyc88E/His2B:CG17949/His2B:CG33868/His2B:CG33870/His2B:CG33872/His2B:CG33874/His2B:CG33876/His2B:CG33878/His2B:CG33880/His2B:CG33882/His2B:CG33884/His2B:CG33886/His2B:CG33888/His2B:CG33890/His2B:CG33892/His2B:CG33894/His2B:CG33896/His2B:CG33898/His2B:CG33900/His2B:CG33902/His2B:CG33904/His2B:CG33906/His2B:CG3390…	54
GO:0048531	MF	GO:0048531	beta-1,3-galactosyltransferase activity	7/1202	18/12309	0.00100599	0.00736266	0.00554022	C1GalTA/CG2975/CG2983/CG34056/CG34057/CG34451/tgy	7
GO:0005231	MF	GO:0005231	excitatory extracellular ligand-gated ion channel activity	8/1202	23/12309	0.00103775	0.00748664	0.00563351	CG12344/CG8916/HisCl1/Lcch3/nAChRbeta2/ort/pHCl-1/Rdl	8
GO:0015103	MF	GO:0015103	inorganic anion transmembrane transporter activity	17/1202	78/12309	0.00118253	0.00830799	0.00625156	CG12344/CG13795/CG1907/CG6125/CG8916/CG9702/CG9717/DAT/HisCl1/Lcch3/NaPi-T/Ndae1/ort/pHCl-1/Picot/prt/Rdl	17
GO:0005539	MF	GO:0005539	glycosaminoglycan binding	11/1202	40/12309	0.00118451	0.00830799	0.00625156	Appl/CG18278/eater/ihog/Npc2a/PGRP-SA/PGRP-SB1/PGRP-SC1a/PGRP-SC1b/Sgsh/Spn28Da	11
GO:0005534	MF	GO:0005534	galactose binding	6/1202	14/12309	0.00128991	0.00892333	0.00671458	Acp29AB/lectin-21Ca/lectin-24A/lectin-28C/lectin-29Ca/lectin-30A	6
GO:0015293	MF	GO:0015293	symporter activity	14/1202	59/12309	0.00132322	0.00903006	0.0067949	CG13795/CG42235/CG43066/CG5687/CG6293/CG8850/CG9657/DAT/Eaat2/GlyT/NAAT1/Ndae1/prt/Smvt	14
GO:0008484	MF	GO:0008484	sulfuric ester hydrolase activity	5/1202	10/12309	0.00145851	0.00944949	0.00711051	CG18278/CG30059/CG7402/CG7408/Sgsh	5
GO:0032450	MF	GO:0032450	maltose alpha-glucosidase activity	5/1202	10/12309	0.00145851	0.00944949	0.00711051	Mal-A1/Mal-A3/Mal-A4/Mal-A7/Mal-A8	5
GO:0015294	MF	GO:0015294	solute:cation symporter activity	12/1202	47/12309	0.00146392	0.00944949	0.00711051	CG13795/CG42235/CG43066/CG6293/CG8850/CG9657/DAT/Eaat2/GlyT/NAAT1/Ndae1/prt	12
GO:0022843	MF	GO:0022843	voltage-gated cation channel activity	11/1202	41/12309	0.00147824	0.00944949	0.00711051	Ca-alpha1D/CG4587/Elk/Ir75a/Ir75c/Irk1/Irk3/Nmdar1/Shaw/Shawl/Task7	11
GO:0038024	MF	GO:0038024	cargo receptor activity	11/1202	41/12309	0.00147824	0.00944949	0.00711051	bark/CG10345/CG2736/CG6739/CG7227/Corin/Culd/eater/Loxl2/santa-maria/Sr-CI	11

## Sheet: all_KEGG
	ID	Description	GeneRatio	BgRatio	pvalue	p.adjust	qvalue	geneID	Count
dme04080	dme04080	Neuroactive ligand-receptor interaction	19/236	65/3267	6.2162e-08	5.71891e-06	4.58036e-06	5-HT1A/5-HT1B/AkhR/alphaTry/CCKLR-17D1/CG8916/Dh31-R/Dh44-R1/GABA-B-R1/Lcch3/Lgr1/Lgr3/mAChR-B/Nmdar1/Rdl/thetaTry/TkR86C/Try29F/zetaTry	19
dme00512	dme00512	Mucin type O-glycan biosynthesis	10/236	24/3267	2.55182e-06	0.000113248	9.07022e-05	C1GalTA/CG10000/CG2975/CG2983/CG34056/CG34057/CG34451/CG7304/CG7579/tgy	10
dme04142	dme04142	Lysosome	24/236	122/3267	3.69288e-06	0.000113248	9.07022e-05	CG11406/CG11459/CG15117/CG17283/CG18278/CG30059/CG31926/CG31928/CG3376/CG4372/CG4847/CG5860/CG5863/CG6201/CG7402/Cln3/Lip4/LManIII/LManV/Npc2a/Npc2g/Sgsh/Tsp42Ed/Vha100-4	24
dme00983	dme00983	Drug metabolism - other enzymes	19/236	96/3267	3.67245e-05	0.000844664	0.000676505	AOX4/CG15117/CG6330/GstD10/GstD11/GstD2/GstD3/GstD7/GstE10/GstE4/GstE8/pyd3/RnrS/ry/Ugt301D1/Ugt36E1/Ugt37C1/Ugt37C2/Ugt49B1	19
dme00514	dme00514	Other types of O-glycan biosynthesis	11/236	38/3267	4.63883e-05	0.000853546	0.000683618	C1GalTA/CG10000/CG2975/CG2983/CG34056/CG34057/CG34451/CG7304/CG7579/GlcAT-P/tgy	11
dme00790	dme00790	Folate biosynthesis	11/236	40/3267	7.82634e-05	0.00120004	0.000961129	Alp13/Alp2/Alp4/Alp7/CG12766/Hn/l(3)72Dp/phu/ple/Pu/Trh	11
dme00480	dme00480	Glutathione metabolism	16/236	79/3267	0.000115614	0.0015195	0.00121699	CG31233/CG31343/CG3502/CG4752/Ggt-1/GstD10/GstD11/GstD2/GstD3/GstD7/GstE10/GstE4/GstE8/Odc1/RnrS/SP1029	16
dme04624	dme04624	Toll and Imd signaling pathway	16/236	81/3267	0.000157907	0.00181593	0.00145441	BomS1/BomS2/BomS3/DptA/Drs/Drsl5/Duox/imd/Myd88/PGRP-LF/PGRP-SA/PGRP-SB1/PGRP-SC1a/PGRP-SC1b/SPE/spz	16
dme00330	dme00330	Arginine and proline metabolism	12/236	53/3267	0.000283297	0.00289592	0.00231939	CG11828/CG15539/CG31016/CG31021/CG31524/CG34345/Nos/Odc1/PH4alphaNE2/PH4alphaPV/PH4alphaSG1/PH4alphaSG2	12
dme00531	dme00531	Glycosaminoglycan degradation	6/236	15/3267	0.0003833	0.00352636	0.00282431	CG15117/CG18278/CG30059/CG6201/CG7402/Sgsh	6
dme00982	dme00982	Drug metabolism - cytochrome P450	13/236	67/3267	0.000786807	0.00658057	0.00527048	GstD10/GstD11/GstD2/GstD3/GstD7/GstE10/GstE4/GstE8/Ugt301D1/Ugt36E1/Ugt37C1/Ugt37C2/Ugt49B1	13
dme00980	dme00980	Metabolism of xenobiotics by cytochrome P450	13/236	69/3267	0.00105221	0.00806694	0.00646093	GstD10/GstD11/GstD2/GstD3/GstD7/GstE10/GstE4/GstE8/Ugt301D1/Ugt36E1/Ugt37C1/Ugt37C2/Ugt49B1	13
dme00500	dme00500	Starch and sucrose metabolism	8/236	32/3267	0.00151184	0.0106992	0.00856913	Amyrel/CG5171/Mal-A1/Mal-A3/Mal-A4/Mal-A7/Mal-A8/Tps1	8
